# Supplementary material for: Comparative Genomics to Delineate Pathogenic Potential in Non-O157 Shiga Toxin-Producing Escherichia coli (STEC) from Patients with and without Haemolytic Uremic Syndrome (HUS) in Norway
Source: PLoS One. 2014 Oct 31;9(10):e111788. doi: 10.1371/journal.pone.0111788 (PMC4216125; doi:10.1371/journal.pone.0111788)
Supplement: File S2 — Contains Tables S2–S11. Statistical analysis of accessory and core genes in the 95 sequenced Norwegian non-O157 STEC strains. (XLSX) [file pone.0111788.s004.xlsx]

## Sheet: Table S2
Table S2. Classification of 54 LEE-positive HUS- and non-HUS-strains by random forest analysis of accessory genome.
	Classified as HUS	Classified as non-HUS	Total
HUS-strains	18	5a	23
non-HUS-strains	2b	29	31
a The HUS-strains FH3I, FHI4, FHI6, FHI8, and FHI24 were incorrectly classified as non-HUS-strains.
b The non-HUS-strains FHI19 and FHI64 were incorrectly classified as HUS-strains.

## Sheet: Table S3
Table S3. Analysis of accessory genome in HUS-associated STEC (n=23, G1) compared to other LEE positive STEC not assoociated with HUS (n=31, G2) and LEE negative STEC (n=41, G3)
List of overrepresented genes in HUS-associated STEC
CDS	Function MyRAST	G1_yes	G1_no	G2_yes	G2_no	G3_yes	G3_no	P-value Raw	FDR<0.01	Function Blast2GO	Hit Accession	E-value
1	Failed to assign function	23	0	13	18	20	21	2.12793608780932e-06	0.00822454641960963	4-phosphopantetheinyl transferase	WP_001435131	4.33E-17
2	Mobile element protein	22	1	11	20	27	14	3.8279007159416e-06	0.00822454641960963	integrase core domain protein	YP_001464049	0
3	FIG01069681: hypothetical protein	16	7	2	29	1	40	1.20876327972868e-06	0.00822454641960963	hypothetical protein	WP_001597900	5.50E-110
4	Gluconokinase (EC 2.7.1.12)	16	7	3	28	16	25	6.26176706919338e-06	0.00822454641960963	thermosensitive gluconokinase	WP_000896732	5.44E-136
5	L-idonate 5-dehydrogenase (EC 1.1.1.264)	16	7	3	28	17	24	6.26176706919338e-06	0.00822454641960963	l-idonate 5-dehydrogenase	WP_001197417	0
6	5-keto-D-gluconate 5-reductase (EC 1.1.1.69)	16	7	3	28	17	24	6.26176706919338e-06	0.00822454641960963	gluconate 5-dehydrogenase	NP_418687	0
7	Positive regulator of L-idonate catabolism	16	7	3	28	17	24	6.26176706919338e-06	0.00822454641960963	hth-type transcriptional regulator idnr	NP_418685	0
8	Failed to assign function	16	7	3	28	7	34	6.26176706919338e-06	0.00822454641960963	hypothetical protein	WP_001542619	7.11E-12
9	Hydrogenase-4 component B (EC 1.-.-.-) / Formate hydrogenlyase subunit 3	16	7	3	28	15	26	6.26176706919338e-06	0.00822454641960963	nadh-ubiquinone plastoquinone (complex i) various chains family protein	WP_001443474	9.64E-89
10	Hydrogenase-4 component B (EC 1.-.-.-) / Formate hydrogenlyase subunit 3	16	7	3	28	16	25	6.26176706919338e-06	0.00822454641960963	hydrogenase-4 component b	WP_001443473	0
11	FIG00638146: hypothetical protein	13	10	0	31	6	35	1.03238645712482e-06	0.00822454641960963	phage protein	WP_001234560	3.30E-93
List of overrepresented genes in LEE positive STEC not associated with HUS
CDS	Function MyRAST	G1_yes	G1_no	G2_yes	G2_no	G3_yes	G3_no	P-value Raw	FDR<0.01	Function Blast2GO	Hit Accession	E-value
1	Shiga toxin A-chain precursor (EC 3.2.2.22)	1	22	24	7	19	22	3.63693061361827e-08	0.000525463735055567	shiga toxin subunit a	ADG56725	0.0
2	FIG00638188: hypothetical protein	0	23	19	12	0	41	7.6842136504226e-07	0.00370071729404352	transcriptional regulator	YP_003078570	1.51286E-52
3	unnamed protein product	0	23	19	12	2	39	7.6842136504226e-07	0.00370071729404352	cytochrome b562 family protein	YP_325578	2.18237E-69
4	FIG00639033: hypothetical protein	0	23	18	13	0	41	2.12793608780932e-06	0.00768610514916727	arc-like dna binding domain protein	YP_002271195	1.66987E-22

## Sheet: Table S4
Table S4. Analysis of accessory genome in HUS-associated STEC (n=23, G1) compared to other LEE positive/stx2 positive STEC not assoociated with HUS (n=10, G2) and other STEC (n=62, G3)
List of overrepresented genes in HUS-associated STEC
CDS	Function MyRAST	G1_yes	G1_no	G2_yes	G2_no	G3_yes	G3_no	P-value Raw	FDR	Function Blast2GO	Hit Accession	E-value
1	Failed to assign function	23	0	4	6	29	33	0.000189604611184144	0.69464251193951	4-phosphopantetheinyl transferase	WP_001435131	4.33364E-17
2	hypothetical protein	23	0	5	5	31	31	0.00106178582263121	0.862621678578996	hypothetical protein P12B_c1353	YP_006168388	3.10068E-68
3	FIG00638567: hypothetical protein	23	0	6	4	35	27	0.00513196480938416	0.862621678578996	inner membrane protein ynji	WP_000756940	0.0
4	Fimbriae-like adhesin SfmA	23	0	6	4	36	26	0.00513196480938416	0.862621678578996	fimbrial family protein	WP_000827804	6.17523E-110
5	VapB protein (antitoxin to VapC)	23	0	6	4	36	26	0.00513196480938416	0.862621678578996	antitoxin	WP_021547092	1.78312E-44
6	Probable secreted protein	23	0	6	4	38	24	0.00513196480938416	0.862621678578996	sel1 repeat protein	YP_002291725	0.0
7	orf, conserved hypothetical protein	23	0	6	4	40	22	0.00513196480938416	0.862621678578996	toxin-antitoxin antitoxin ribbon-helix-helix domain protein	YP_002385906	2.35824E-52
8	orf, conserved hypothetical protein	23	0	6	4	40	22	0.00513196480938416	0.862621678578996	acetyltransferase family protein	YP_003220405	9.4725E-129
9	Arylsulfatase (EC 3.1.6.1)	23	0	6	4	40	22	0.00513196480938416	0.862621678578996	arylsulfatase domain protein	WP_001593828	2.48927E-6
10	PTS system HrsA EIIA component / PTS system HrsA EIIB component / PTS system HrsA permease IIC component	23	0	6	4	41	21	0.00513196480938416	0.862621678578996	heat-responsive suppressor	WP_001054852	0.0
11	FIG00639112: hypothetical protein	23	0	6	4	42	20	0.00513196480938416	0.862621678578996	permease family protein	YP_002388967	0.0
12	Alpha-fimbriae major subunit	23	0	6	4	42	20	0.00513196480938416	0.862621678578996	cs1 type fimbrial major subunit	WP_001401159	6.87027E-83
13	VapC toxin protein	23	0	6	4	42	20	0.00513196480938416	0.862621678578996	trna -specific endonuclease	YP_003222886	7.33838E-91
14	Putative outer membrane protein	23	0	5	5	44	18	0.00106178582263121	0.862621678578996	fimbrial outer membrane usher protein	WP_001192545	0.0
15	Putative membrane protein	23	0	6	4	44	18	0.00513196480938416	0.862621678578996	rhomboid family protein	WP_001276725	0.0
16	Failed to assign function	23	0	6	4	45	17	0.00513196480938416	0.862621678578996	conserved protein	WP_001236648	2.25887E-77
17	COG3609: Predicted transcriptional regulators containing the CopG/Arc/MetJ DNA-binding domain	23	0	5	5	46	16	0.00106178582263121	0.862621678578996	antitoxin 1	WP_001329834	5.20356E-39
18	FIG00638046: hypothetical protein	23	0	5	5	46	16	0.00106178582263121	0.862621678578996	plasmid stabilization system family protein	YP_001879798	2.78976E-63
19	Methylmalonyl-CoA mutase (EC 5.4.99.2)	23	0	6	4	47	15	0.00513196480938416	0.862621678578996	methylmalonyl- mutase	WP_000064232	0.0
20	Type VI secretion protein VasI	23	0	6	4	47	15	0.00513196480938416	0.862621678578996	type vi secretion-associated protein	YP_001461389	6.02141E-152
21	ClpB protein	23	0	5	5	48	14	0.00106178582263121	0.862621678578996	type vi secretion 1 family	WP_000614330	0.0
22	Alpha-mannosidase (EC 3.2.1.24)	23	0	6	4	48	14	0.00513196480938416	0.862621678578996	alpha-mannosidase mngb	WP_000649006	0.0
23	Hydroxyaromatic non-oxidative decarboxylase protein C (EC 4.1.1.-)	23	0	6	4	48	14	0.00513196480938416	0.862621678578996	phenolic acid decarboxylase subunit c	WP_000863214	0.0
24	Failed to assign function	23	0	6	4	48	14	0.00513196480938416	0.862621678578996	crispr-associated protein cse1	WP_001325175	0.0
25	Transcriptional regulator of succinyl CoA synthetase operon	23	0	6	4	49	13	0.00513196480938416	0.862621678578996	mannosyl-d-glycerate transport metabolism system repressor mngr	WP_000509898	7.35495E-157
26	2,3-diketo-L-gulonate TRAP transporter small permease protein yiaM	23	0	6	4	49	13	0.00513196480938416	0.862621678578996	#NAME?	WP_000129599	5.62766E-98
27	TRAP-type C4-dicarboxylate transport system, large permease component	23	0	6	4	50	12	0.00513196480938416	0.862621678578996	trap subunit	WP_000386845	0.0
28	Mobile element protein	23	0	6	4	51	11	0.00513196480938416	0.862621678578996	transposase	WP_002433462	6.35642E-32
29	Hypothetical zinc-type alcohol dehydrogenase-like protein YphC	23	0	6	4	58	4	0.00513196480938416	0.862621678578996	zinc-binding dehydrogenase family protein	YP_001463867	0.0
30	FIG00639664: hypothetical protein	22	1	5	5	14	48	0.00542269187986652	0.862621678578996	non-lee-encoded effector	NP_287959	0.0
31	orf; Unknown function	22	1	5	5	18	44	0.00542269187986652	0.862621678578996	conserved protein	YP_003223642	1.69924E-59
32	Mobile element protein	22	1	3	7	35	27	0.000202028844965442	0.69464251193951	integrase core domain protein	WP_000001467	0.0
33	Mobile element protein	22	1	3	7	36	26	0.000202028844965442	0.69464251193951	transposase	WP_024185760	3.58134E-72
34	Transcriptional regulator	22	1	5	5	41	21	0.00542269187986652	0.862621678578996	transcriptional regulator	WP_001111350	2.12238E-82
35	Mobile element protein	22	1	5	5	42	20	0.00542269187986652	0.862621678578996	insertion sequence 2 protein	AAZ86942	1.02729E-68
36	FIG00638873: hypothetical protein	22	1	5	5	43	19	0.00542269187986652	0.862621678578996	hypothetical protein ETEC_0272	YP_006113858	2.55617E-79
37	Phage tail fiber protein	21	2	4	6	13	49	0.00402869284960497	0.862621678578996	phage tail protein	WP_000108499	0.0
38	VgrG protein	21	2	4	6	22	40	0.00402869284960497	0.862621678578996	rhs element vgr family protein	WP_001348343	0.0
39	putative antirepressor protein	21	2	4	6	36	26	0.00402869284960497	0.862621678578996	p22ar c-terminal domain protein	YP_002271804	6.73359E-167
40	FIG00639844: hypothetical protein	21	2	4	6	41	21	0.00402869284960497	0.862621678578996	phage protein	WP_001071780	1.30525E-76
41	similar bacteriphage P22 ninH	21	2	4	6	48	14	0.00402869284960497	0.862621678578996	protein ninh	NP_049498	4.282E-37
42	Failed to assign function	19	4	3	7	21	41	0.00591540458058812	0.862621678578996	type iv secretion protein rhs	WP_001289080	0.0
43	FIG00642676: hypothetical protein	19	4	3	7	37	25	0.00591540458058812	0.862621678578996	phage protein	WP_000081296	6.75059E-172
44	General secretion pathway protein F	18	5	1	9	31	31	0.000421764923989618	0.862621678578996	type ii secretion system protein f	WP_001173467	0.0
45	Accessory colonization factor AcfD precursor	18	5	2	8	34	28	0.00279940674823879	0.862621678578996	lipoprotein precursor	WP_001034473	0.0
46	General secretion pathway protein I	18	5	2	8	34	28	0.00279940674823879	0.862621678578996	type ii secretion system protein i	YP_409353	7.66787E-63
47	General secretion pathway protein J	18	5	1	9	35	27	0.000421764923989618	0.862621678578996	type ii secretion system protein j	WP_001443429	3.24329E-134
48	General secretion pathway protein H	18	5	2	8	35	27	0.00279940674823879	0.862621678578996	general secretion pathway protein h	YP_002388445	4.04855E-124
49	General secretion pathway protein K	18	5	2	8	35	27	0.00279940674823879	0.862621678578996	general secretion pathway protein k	WP_000633212	0.0
50	General secretion pathway protein L	18	5	2	8	36	26	0.00279940674823879	0.862621678578996	type ii secretion system protein l	WP_000094990	0.0
51	General secretion pathway protein M	18	5	2	8	38	24	0.00279940674823879	0.862621678578996	type ii secretion system m family protein	WP_000942769	1.96035E-115
52	Hypothetical fimbrial chaperone yqiH	18	5	2	8	44	18	0.00279940674823879	0.862621678578996	gram-negative pili assembly c-terminal domain protein	YP_002388529	0.0
53	General secretion pathway protein E	18	5	2	8	44	18	0.00279940674823879	0.862621678578996	type ii secretion system protein e	YP_002294519	0.0
54	Lipid A biosynthesis (KDO) 2-(lauroyl)- lipid IVA acyltransferase (EC 2.3.1.-)	17	6	2	8	3	59	0.00596959584723768	0.862621678578996	lipid a biosynthesis 2- -lipid iva acyltransferase	WP_000790278	0.0
55	Mobile element protein	17	6	2	8	9	53	0.00596959584723768	0.862621678578996	is629 protein	WP_000165113	3.11966E-28
56	Leader peptidase (Prepilin peptidase) (EC 3.4.23.43) / N-methyltransferase (EC 2.1.1.-)	17	6	2	8	35	27	0.00596959584723768	0.862621678578996	leader peptidase pppa	WP_000895871	2.44755E-159
57	FIG01069681: hypothetical protein	16	7	1	9	2	60	0.00218761586948461	0.862621678578996	hypothetical protein	WP_001597900	5.50046E-110
58	Regulatory protein cro	16	7	1	9	13	49	0.00218761586948461	0.862621678578996	regulatory protein cro	0611193A	1.68316E-35
59	FIG00639588: hypothetical protein	16	7	1	9	24	38	0.00218761586948461	0.862621678578996	hypothetical protein	WP_020237177	1.18324E-44
60	Eae protein	15	8	1	9	30	32	0.00441230997404524	0.862621678578996	phage protein	YP_001272549	3.49126E-79
61	hypothetical protein	14	9	1	9	12	50	0.00835187245087134	0.862621678578996	phage transcriptional regulator	YP_003221152	1.41927E-71
62	Rac prophage repressor	14	9	1	9	12	50	0.00835187245087134	0.862621678578996	gracr	NP_287262	3.78391E-103
63	FIG00639888: hypothetical protein	14	9	1	9	15	47	0.00835187245087134	0.862621678578996	ead ea22-like family protein	YP_001449244	9.00206E-128
64	Antirestriction protein klcA	14	9	0	10	17	45	0.000998022494129281	0.862621678578996	antirestriction protein klca	WP_000680587	8.09844E-51
65	FIG00640415: hypothetical protein	14	9	1	9	18	44	0.00835187245087134	0.862621678578996	dctp deaminase	NP_415974	4.31551E-87
66	Phage antitermination protein N	14	9	1	9	19	43	0.00835187245087134	0.862621678578996	antitermination protein n	YP_001449256	1.73959E-63
67	FIG00638146: hypothetical protein	13	10	0	10	6	56	0.00199604498825856	0.862621678578996	phage protein	WP_001234560	3.30394E-93
68	core protein	13	10	0	10	8	54	0.00199604498825856	0.862621678578996	type iv secretion protein rhs	WP_001513052	0.0
69	core protein	11	12	0	10	5	57	0.00698615745890496	0.862621678578996	protein rhsc	WP_016238874	0.0
List of overrepresented genes in LEE positive/stx2 positive STEC not associated with HUS
CDS	Function MyRAST	G1_yes	G1_no	G2_yes	G2_no	G3_yes	G3_no	P-value Raw	FDR	Function Blast2GO	Hit Accession	E-value
1	Phage DNA invertase	3	20	10	0	34	28	3.08985292300086e-06	0.0318718329007539	dna-invertase	NP_313019	3.0561E-107
2	FIG00639588: hypothetical protein	6	17	8	2	29	33	0.00596959584723768	0.672639891490763	hypothetical protein	WP_020237177	1.44206E-28
3	Phage tail fiber protein	6	17	8	2	36	26	0.00596959584723768	0.672639891490763	host specificity protein j	WP_001657146	0.0
4	Failed to assign function	2	21	7	3	20	42	0.000814295085707763	0.672639891490763	anti-adapter protein iram	YP_003234843	5.39051E-67
5	Mu-like prophage FluMu protein gp42	3	20	7	3	21	41	0.00242149396765637	0.672639891490763	tape measure domain protein	WP_000113523	0.0
6	Mu-like prophage protein GP36	3	20	7	3	22	40	0.00242149396765637	0.672639891490763	protein gp36	NP_313003	9.93456E-92
7	FIG00639310: hypothetical protein	3	20	7	3	22	40	0.00242149396765637	0.672639891490763	hypothetical protein	WP_001002048	7.90551E-48
8	Putative virion morphogenesis protein	3	20	7	3	22	40	0.00242149396765637	0.672639891490763	phage virion morphogenesis protein	WP_000094814	1.83102E-84
9	Protein Mom	3	20	7	3	23	39	0.00242149396765637	0.672639891490763	prophage dna modification protein	WP_000528250	8.05035E-177
10	Phage tail/DNA circulation protein	3	20	7	3	23	39	0.00242149396765637	0.672639891490763	dna circulation family protein	WP_000146122	0.0
11	Phage tail tube protein	3	20	7	3	23	39	0.00242149396765637	0.672639891490763	phage tail tube protein	WP_000015474	9.52129E-71
12	Mu-like prophage FluMu I protein	3	20	7	3	23	39	0.00242149396765637	0.672639891490763	prophage protease protein	WP_000850812	0.0
13	FIG00639839: hypothetical protein	3	20	7	3	24	38	0.00242149396765637	0.672639891490763	unk domain protein	NP_313022	3.87991E-31
14	Putative tail fiber assembly protein p37	3	20	7	3	24	38	0.00242149396765637	0.672639891490763	tail fiber assembly protein	WP_001018933	1.46344E-135
15	FIG121501: Prophage tail protein	3	20	7	3	24	38	0.00242149396765637	0.672639891490763	protein gp48	WP_000301579	2.64408E-136
16	Phage FluMu protein gp47	3	20	7	3	24	38	0.00242149396765637	0.672639891490763	baseplate j-like family protein	NP_313014	0.0
17	Bacteriophage protein GP46	3	20	7	3	24	38	0.00242149396765637	0.672639891490763	phage gp46 family protein	WP_000763328	8.55232E-95
18	FIG003269: Prophage tail protein	3	20	7	3	24	38	0.00242149396765637	0.672639891490763	baseplate protein	NP_313011	0.0
19	Mu-like prophage FluMu protein gp41	3	20	7	3	24	38	0.00242149396765637	0.672639891490763	mu-like prophage u protein gp41	NP_313008	1.61839E-84
20	Bacteriophage tail sheath protein	3	20	7	3	24	38	0.00242149396765637	0.672639891490763	phage tail sheath family protein	WP_000606746	0.0
21	Mu-like prophage FluMu protein GP38	3	20	7	3	24	38	0.00242149396765637	0.672639891490763	mu-like prophage u protein gp38	NP_313005	8.11492E-28
22	Mu-like prophage FluMu protein gp37	3	20	7	3	24	38	0.00242149396765637	0.672639891490763	protein gp37	WP_000627426	3.7733E-133
23	Phage major capsid protein	3	20	7	3	24	38	0.00242149396765637	0.672639891490763	mu-like prophage major head subunit gpt family protein	WP_001142979	0.0
24	FIG00639396: hypothetical protein	2	21	6	4	7	55	0.00402869284960497	0.672639891490763	phage protein	YP_005456215	1.93932E-76
25	IncI1 plasmid conjugative transfer NusG-type transcription antiterminator TraB	2	21	6	4	30	32	0.00402869284960497	0.672639891490763	transcription antitermination factor	YP_002756602	8.64568E-152
26	IncI1 plasmid conjugative transfer protein TraC	2	21	6	4	32	30	0.00402869284960497	0.672639891490763	transfer protein c	WP_001370630	1.29454E-146
27	Failed to assign function	1	22	5	5	4	58	0.00542269187986652	0.672639891490763	tail length tape measure protein	WP_001365475	8.55738E-163
28	Prophage tail fiber protein	0	23	4	6	1	61	0.00513196480938416	0.672639891490763	tail fiber protein	WP_001473654	1.95262E-26
29	Uncharacterized fimbrial chaperone YehC precursor	0	23	4	6	5	57	0.00513196480938416	0.672639891490763	gram-negative pili assembly c-terminal domain protein	WP_001400456	3.6664E-133
30	Fimbrial protein Yad-like	0	23	4	6	5	57	0.00513196480938416	0.672639891490763	fimbrial protein	WP_001189052	0.0
31	adherence and invasion outermembrane protein (Inv,enhances Peyer's patches colonization)	0	23	4	6	6	56	0.00513196480938416	0.672639891490763	invasin	WP_000168879	0.0
32	FIG00637952: hypothetical protein	0	23	4	6	7	55	0.00513196480938416	0.672639891490763	yjik protein	WP_024221583	0.0
33	FIG00638183: hypothetical protein	0	23	4	6	7	55	0.00513196480938416	0.672639891490763	pentapeptide repeats family protein	WP_000535133	0.0
34	Putative fimbrial protein	0	23	4	6	7	55	0.00513196480938416	0.672639891490763	fimbrial family protein	NP_285715	2.40975E-108
35	FIG032766: hypothetical protein	0	23	4	6	8	54	0.00513196480938416	0.672639891490763	toxin-antitoxin antitoxin ribbon- helix-helix domain protein	WP_001277109	1.32683E-40
36	FIG00638467: hypothetical protein	0	23	4	6	9	53	0.00513196480938416	0.672639891490763	udp pyrophosphate phosphatase	WP_000868892	8.27183E-174
37	FIG001353: Acetyltransferase	0	23	4	6	9	53	0.00513196480938416	0.672639891490763	acetyltransferase family protein	WP_000342447	3.88018E-131
38	Pertactin precursor	0	23	4	6	11	51	0.00513196480938416	0.672639891490763	adhesin-like autotransporter	AHG10156	0.0
39	FIG00640449: hypothetical protein	0	23	4	6	12	50	0.00513196480938416	0.672639891490763	4-phosphopantetheinyl transferase	AHG11591	3.13024E-28
40	CcdA protein (antitoxin to CcdB)	0	23	4	6	13	49	0.00513196480938416	0.672639891490763	antitoxin of gyrase inhibiting toxin-antitoxin system	WP_000125563	6.67592E-33
41	Putative glycoporin	0	23	4	6	14	48	0.00513196480938416	0.672639891490763	glycoporin	WP_000749945	0.0
42	Arylsulfatase (EC 3.1.6.1)	0	23	4	6	17	45	0.00513196480938416	0.672639891490763	arylsulfatase	WP_000395865	0.0
43	FIG00638395: hypothetical protein	0	23	4	6	17	45	0.00513196480938416	0.672639891490763	hypothetical protein ECDH10B_1868	YP_001730707	1.93725E-175
44	Oligopeptide ABC transporter, periplasmic oligopeptide-binding protein OppA (TC 3.A.1.5.1)	0	23	4	6	21	41	0.00513196480938416	0.672639891490763	abc transporter periplasmic-binding protein	WP_001400746	0.0

## Sheet: Table S5
Table S5. Analysis of accessory genome in STEC in HUS-group 1 (n=18, G1) compared to other LEE positive positive STEC (n=36, G2) and LEE negative STEC (n=41, G3)
List of overrepresented genes in STEC in HUS-group 1
CDS	Function MyRAST	G1_yes	G1_no	G2_yes	G2_no	G3_yes	G3_no	P-value Raw	FDR<0.01	Function Blast2GO	Hit Accession	E-value
1	FIG01069681: hypothetical protein	18	0	0	36	1	40	1.0317112061526e-14	1.49061635064927e-10	hypothetical protein	WP_001597900	5.50046E-110
2	Failed to assign function	18	0	1	35	7	34	1.96025129168995e-13	3.54021383279204e-10	hypothetical protein	WP_001542619	7.10515E-12
3	FIG01070140: hypothetical protein	18	0	15	21	8	33	1.07004786129841e-05	0.000822343164895712	prophage protein	YP_001743216	1.55921E-42
4	FIG00639506: hypothetical protein	18	0	7	29	12	29	4.95943576797556e-09	4.47837049848193e-06	mrna interferase	NP_289657	2.98362E-62
5	Phage repressor	18	0	14	22	12	29	4.86385391499277e-06	0.000512941323823471	repressor protein ci	WP_001274762	2.46962E-151
6	FIG00638890: hypothetical protein	18	0	6	30	14	27	1.38864201503315e-09	2.0063099833199e-06	flxa-like family protein	YP_311362	2.67098E-12
7	FIG00638388: hypothetical protein	18	0	8	28	14	27	1.61181662459205e-08	4.95479289193744e-06	inner membrane protein yedr	YP_310920	2.54409E-59
8	Hydrogenase-4 component B (EC 1.-.-.-) / Formate hydrogenlyase subunit 3	18	0	1	35	15	26	1.96025129168995e-13	3.54021383279204e-10	nadh-ubiquinone plastoquinone (complex i) various chains family protein	WP_001443474	9.64297E-89
9	Gluconokinase (EC 2.7.1.12)	18	0	1	35	16	25	1.96025129168995e-13	3.54021383279204e-10	thermosensitive gluconokinase	WP_000896732	5.4444E-136
10	Hydrogenase-4 component B (EC 1.-.-.-) / Formate hydrogenlyase subunit 3	18	0	1	35	16	25	1.96025129168995e-13	3.54021383279204e-10	hydrogenase-4 component b	WP_001443473	0.0
11	Phosphate starvation-inducible protein PhoH, predicted ATPase	18	0	7	29	16	25	4.95943576797556e-09	4.47837049848193e-06	protein phoh	NP_309293	0.0
12	Phage EaA protein	18	0	8	28	16	25	1.61181662459205e-08	4.95479289193744e-06	pf04448 family partial	YP_007001969	7.58484E-111
13	L-idonate 5-dehydrogenase (EC 1.1.1.264)	18	0	1	35	17	24	1.96025129168995e-13	3.54021383279204e-10	l-idonate 5-dehydrogenase	WP_001197417	0.0
14	5-keto-D-gluconate 5-reductase (EC 1.1.1.69)	18	0	1	35	17	24	1.96025129168995e-13	3.54021383279204e-10	gluconate 5-dehydrogenase	NP_418687	0.0
15	Positive regulator of L-idonate catabolism	18	0	1	35	17	24	1.96025129168995e-13	3.54021383279204e-10	hth-type transcriptional regulator idnr	NP_418685	0.0
16	Putative cytoplasmic protein	18	0	7	29	19	22	4.95943576797556e-09	4.47837049848193e-06	protein yoag	YP_006087527	1.25649E-31
17	Succinate dehydrogenase flavoprotein subunit (EC 1.3.99.1)	18	0	8	28	19	22	1.61181662459205e-08	4.95479289193744e-06	pyridine nucleotide-disulfide oxidoreductase family protein	WP_000080323	0.0
18	HicA-like protein	18	0	11	25	19	22	3.56944117955114e-07	6.13943882882796e-05	#NAME?	YP_003080264	3.93181E-58
19	Failed to assign function	18	0	9	27	20	21	4.83544987377616e-08	1.39725159552636e-05	helix-turn-helix family protein	YP_405986	4.84912E-19
20	Phage DNA-packaging protein	18	0	19	17	20	21	0.000182330523734399	0.00750516070346038	dna packaging protein	YP_003220773	3.23174E-77
21	Failed to assign function	18	0	7	29	22	19	4.95943576797556e-09	4.47837049848193e-06	coenzyme a transferase family protein	WP_001226986	0.0
22	3-oxoacyl-[acyl-carrier protein] reductase (EC 1.1.1.100)	18	0	8	28	22	19	1.61181662459205e-08	4.95479289193744e-06	short chain dehydrogenase family protein	YP_002394282	0.0
23	4-hydroxyphenylpyruvate dioxygenase (EC 1.13.11.27)	18	0	7	29	23	18	4.95943576797556e-09	4.47837049848193e-06	xylose isomerase-like tim barrel family protein	YP_410494	0.0
24	Putative aldolase YdjI	18	0	8	28	23	18	1.61181662459205e-08	4.95479289193744e-06	aldolase	NP_416287	0.0
25	FIG00640016: hypothetical protein	18	0	8	28	23	18	1.61181662459205e-08	4.95479289193744e-06	bacterial regulatory tetr family protein	YP_006118096	1.56901E-153
26	3-hydroxybutyryl-CoA dehydratase (EC 4.2.1.55)	18	0	8	28	23	18	1.61181662459205e-08	4.95479289193744e-06	enoyl- hydratase isomerase family protein	WP_001283541	0.0
27	FIG00638352: hypothetical protein	18	0	17	19	23	18	4.68145939318053e-05	0.0026216172601811	conserved protein	WP_000123966	5.03763E-42
28	Uncharacterized protein similar to VCA0109	18	0	17	19	23	18	4.68145939318053e-05	0.0026216172601811	lysozyme family protein	YP_001461397	1.19452E-75
29	Alpha-fimbriae tip adhesin	18	0	9	27	24	17	4.83544987377616e-08	1.39725159552636e-05	cbld like pilus biogenesis initiator family protein	YP_001464557	0.0
30	Hypothetical oxidoreductase YdjG (EC 1.-.-.-)	18	0	8	28	25	16	1.61181662459205e-08	4.95479289193744e-06	oxidoreductase	NP_416285	0.0
31	FIG00638425: hypothetical protein	18	0	15	21	25	16	1.07004786129841e-05	0.000822343164895712	membrane protein	WP_000837550	2.50704E-98
32	Mobile element protein	18	0	18	18	25	16	9.36291878636101e-05	0.00406232584460492	transposase	WP_024185760	3.58134E-72
33	Mobile element protein	18	0	18	18	25	16	9.36291878636101e-05	0.00406232584460492	transposase	WP_024185760	3.58134E-72
34	Hypothetical zinc-type alcohol dehydrogenase- like protein YdjJ	18	0	8	28	26	15	1.61181662459205e-08	4.95479289193744e-06	sorbitol dehydrogenase	WP_000798131	0.0
35	Galactoside O-acetyltransferase (EC 2.3.1.18)	18	0	12	24	26	15	8.92360294887786e-07	0.000142730001693553	galactoside o-acetyltransferase	WP_001250720	2.99966E-144
36	Putative transport protein YdjK, MFS superfamily	18	0	7	29	27	14	4.95943576797556e-09	4.47837049848193e-06	inner membrane metabolite transporter ydje	YP_002556655	0.0
37	Putative HTH-type transcriptional regulator YdjF	18	0	8	28	27	14	1.61181662459205e-08	4.95479289193744e-06	transcriptional regulator	WP_000719082	7.65921E-165
38	Putative oxidoreductase YdjL	18	0	8	28	27	14	1.61181662459205e-08	4.95479289193744e-06	zn-dependent and nad -binding	WP_000645214	0.0
39	Mobile element protein	18	0	15	21	27	14	1.07004786129841e-05	0.000822343164895712	integrase core domain protein	WP_000001467	0.0
40	FIG00640692: hypothetical protein	18	0	11	25	28	13	3.56944117955114e-07	6.13943882882796e-05	hicb family protein	NP_290055	7.63796E-78
41	Uncharacterized protein ImpC	18	0	16	20	28	13	2.2738517052591e-05	0.00145365528484883	family type vi secretion protein	YP_001461398	0.0
42	FIG00639456: hypothetical protein	18	0	11	25	29	12	3.56944117955114e-07	6.13943882882796e-05	fimbrial family protein	WP_021543399	0.0
43	YafQ toxin protein	18	0	11	25	29	12	3.56944117955114e-07	6.13943882882796e-05	mrna interferase	YP_309286	4.65069E-59
44	Inner membrane protein YjgN	18	0	15	21	29	12	1.07004786129841e-05	0.000822343164895712	inner membrane protein yjgn	YP_002295838	0.0
45	Protein ImpG/VasA	18	0	17	19	29	12	4.68145939318053e-05	0.0026216172601811	type vi secretion family	NP_285921	0.0
46	YcgN (Fragment)	18	0	12	24	30	11	8.92360294887786e-07	0.000142730001693553	upf0260 protein ycgn	WP_001335675	3.68617E-109
47	FIG00637952: hypothetical protein	18	0	11	25	31	10	3.56944117955114e-07	6.13943882882796e-05	#NAME?	YP_410627	0.0
48	Uncharacterized protein ImpA	18	0	11	25	31	10	3.56944117955114e-07	6.13943882882796e-05	impa-related family protein	WP_001240513	0.0
49	D-galactonate transporter	18	0	12	24	33	8	8.92360294887786e-07	0.000142730001693553	l-galactonate transporter	YP_005459680	0.0
50	Autoinducer 2 (AI-2) modifying protein LsrG	18	0	16	20	34	7	2.2738517052591e-05	0.00145365528484883	autoinducer 2-degrading protein lsrg	3QMQ_A	8.89099E-62
51	Putative sucrose phosphorylase (EC 2.4.1.7)	18	0	12	24	35	6	8.92360294887786e-07	0.000142730001693553	glucosyltransferase	WP_000810512	0.0
52	Glutamate Aspartate transport system permease protein GltJ (TC 3.A.1.3.4)	18	0	15	21	37	4	1.07004786129841e-05	0.000822343164895712	amino abc permease 3-tm his glu gln arg opine family domain protein	YP_026209	0.0
53	FIG00639031: hypothetical protein	18	0	17	19	37	4	4.68145939318053e-05	0.0026216172601811	diguanylate cyclase domain protein	WP_000043731	0.0
54	Putative flagellin structural protein	18	0	11	25	38	3	3.56944117955114e-07	6.13943882882796e-05	outer membrane autotransporter barrel domain-containing protein	WP_000556465	0.0
55	Failed to assign function	18	0	13	23	40	1	2.12793608780932e-06	0.000272074518554594	acetyl- :acetoacetyl- transferase alpha beta subunit	WP_000805688	0.0
56	Galactitol-1-phosphate 5-dehydrogenase (EC 1.1.1.251)	18	0	13	23	40	1	2.12793608780932e-06	0.000272074518554594	galactitol-1-phosphate 5- dehydrogenase	YP_002387569	0.0
57	Chaperone protein hchA	18	0	16	20	40	1	2.2738517052591e-05	0.00145365528484883	chaperone hcha	WP_000218204	0.0
58	L-rhamnose operon regulatory protein RhaS	18	0	16	20	40	1	2.2738517052591e-05	0.00145365528484883	hth-type transcriptional activator rhas	NP_418341	0.0
59	Hypothetical lipoprotein yehR	18	0	16	20	40	1	2.2738517052591e-05	0.00145365528484883	lipoprotein	NP_754541	9.35062E-71
60	Failed to assign function	18	0	17	19	40	1	4.68145939318053e-05	0.0026216172601811	transcriptional regulator amino transferase	YP_002386877	0.0
61	Trans-aconitate 2-methyltransferase (EC 2.1.1.144)	18	0	17	19	40	1	4.68145939318053e-05	0.0026216172601811	trans-aconitate 2-methyltransferase	WP_001286605	1.4579E-178
62	metal-dependent phosphohydrolase	18	0	16	20	41	0	2.2738517052591e-05	0.00145365528484883	hd domain protein	WP_000365559	1.37417E-138
63	FIG00637874: hypothetical protein	18	0	17	19	41	0	4.68145939318053e-05	0.0026216172601811	diguanylate cyclase	WP_000592815	0.0
64	Soluble cytochrome b562	18	0	17	19	41	0	4.68145939318053e-05	0.0026216172601811	soluble cytochrome b562	3U8P_A	2.17662E-56
65	Alkanesulfonate utilization operon LysR-family regulator CbI	18	0	17	19	41	0	4.68145939318053e-05	0.0026216172601811	hth-type transcriptional regulator cbl	WP_001011011	0.0
66	Putative isomerase	18	0	17	19	41	0	4.68145939318053e-05	0.0026216172601811	glycosyl hydrolase	YP_002388562	0.0
67	SanA protein	18	0	17	19	41	0	4.68145939318053e-05	0.0026216172601811	thioredoxin-like protein	WP_024199571	2.31116E-170
68	Failed to assign function	18	0	17	19	41	0	4.68145939318053e-05	0.0026216172601811	purine permease ybby	WP_001759829	0.0
69	Inner membrane protein YqiK	18	0	18	18	41	0	9.36291878636101e-05	0.00406232584460492	inner membrane protein yqik	WP_001564111	0.0
70	Regulatory protein cro	17	1	6	30	7	34	3.26330873532791e-08	9.82255929333701e-06	regulatory protein cro	0611193A	1.68316E-35
71	Shikimate kinase I (EC 2.7.1.71)	17	1	14	22	8	33	6.5054046113028e-05	0.00356023052364026	shikimate kinase 1	NP_709163	1.34976E-146
72	Failed to assign function	17	1	12	24	12	29	1.37423485412718e-05	0.00103952592525809	integrase	WP_001218282	0.0
73	hypothetical protein	17	1	13	23	20	21	3.05461793250049e-05	0.00194419030346992	hypothetical protein	YP_005277482	7.30809E-18
74	FIG00638450: hypothetical protein	17	1	15	21	21	20	0.000133269597270802	0.00564656639697521	terminase	YP_007112075	8.40806E-96
75	General secretion pathway protein F	17	1	8	28	25	16	3.2856261962838e-07	6.13943882882796e-05	type ii secretion system protein f	WP_001173467	0.0
76	General secretion pathway protein C	17	1	11	25	26	15	5.89573215518963e-06	0.000612816821425754	type ii secretion system protein c	WP_001631803	9.99666E-177
77	Cytochrome b561 homolog 1	17	1	15	21	26	15	0.000133269597270802	0.00564656639697521	cytochrome b561	YP_407515	9.22549E-114
78	Flagellar hook-associated protein FliD	17	1	7	29	27	14	1.08512454603305e-07	2.61297990684758e-05	flagellar hook-associated protein 2	WP_000146822	0.0
79	Uncharacterized sugar kinase YdjH	17	1	8	28	27	14	3.2856261962838e-07	6.13943882882796e-05	kinase	WP_001602686	0.0
80	Putative transport protein YdjK, MFS superfamily	17	1	8	28	27	14	3.2856261962838e-07	6.13943882882796e-05	metabolite transporter	WP_023352181	0.0
81	Accessory colonization factor AcfD precursor	17	1	10	26	27	14	2.39838313739299e-06	0.000288765329742115	lipoprotein precursor	WP_001034473	0.0
82	General secretion pathway protein I	17	1	10	26	27	14	2.39838313739299e-06	0.000288765329742115	type ii secretion system protein i	YP_409353	7.66787E-63
83	Leader peptidase (Prepilin peptidase) (EC 3.4.23.43) / N-methyltransferase (EC 2.1.1.-)	17	1	9	27	28	13	9.18735476017469e-07	0.000142730001693553	leader peptidase pppa	WP_000895871	2.44755E-159
84	General secretion pathway protein J	17	1	9	27	28	13	9.18735476017469e-07	0.000142730001693553	type ii secretion system protein j	WP_001443429	3.24329E-134
85	General secretion pathway protein D	17	1	10	26	28	13	2.39838313739299e-06	0.000288765329742115	type ii secretion system protein d	YP_001464424	0.0
86	General secretion pathway protein H	17	1	10	26	28	13	2.39838313739299e-06	0.000288765329742115	general secretion pathway protein h	YP_002388445	4.04855E-124
87	General secretion pathway protein K	17	1	10	26	28	13	2.39838313739299e-06	0.000288765329742115	general secretion pathway protein k	WP_000633212	0.0
88	Hypothetical lipoprotein yghG precursor	17	1	11	25	28	13	5.89573215518963e-06	0.000612816821425754	lipoprotein	NP_417445	8.56611E-65
89	General secretion pathway protein L	17	1	10	26	29	12	2.39838313739299e-06	0.000288765329742115	type ii secretion system protein l	WP_000094990	0.0
90	Molybdate metabolism regulator	17	1	9	27	30	11	9.18735476017469e-07	0.000142730001693553	molybdate metabolism regulator	WP_001363074	0.0
91	General secretion pathway protein M	17	1	10	26	31	10	2.39838313739299e-06	0.000288765329742115	type ii secretion system m family protein	WP_000942769	1.96035E-115
92	Autoinducer 2 (AI-2) kinase LsrK (EC 2.7.1.-)	17	1	15	21	33	8	0.000133269597270802	0.00564656639697521	autoinducer 2 kinase	WP_000113166	0.0
93	General secretion pathway protein E	17	1	9	27	38	3	9.18735476017469e-07	0.000142730001693553	type ii secretion system protein e	YP_002294519	0.0
94	Mobile element protein	16	2	7	29	0	41	1.20876327972868e-06	0.000183833809110736	transposase	WP_001369069	0.0
95	hypothetical protein	16	2	9	27	0	41	8.88606903727022e-06	0.000721819266870833	beta family protein	WP_000156213	0.0
96	Failed to assign function	16	2	10	26	0	41	2.16338027352746e-05	0.00142075082690567	regulatory protein	YP_003233908	1.28028E-115
97	putative excisionase	16	2	13	23	18	23	0.000223790233337935	0.00913367596402961	excisionase	NP_311039	3.20391E-51
98	FIG00641505: hypothetical protein	16	2	13	23	28	13	0.000223790233337935	0.00913367596402961	reverse gyrase	YP_003223435	1.21837E-20
99	Failed to assign function	15	3	2	34	0	41	1.10194907335627e-08	4.95479289193744e-06	hypothetical protein	WP_000460278	4.81775E-82
100	FIG00641015: hypothetical protein	15	3	4	32	0	41	2.67739158449308e-07	6.13943882882796e-05	pf11726 domain protein	WP_000287900	9.57999E-92
101	hypothetical protein	15	3	5	31	0	41	9.85623954693032e-07	0.000151492498908563	hypothetical protein	WP_000222754	7.50187E-52
102	Lipid A biosynthesis (KDO) 2-(lauroyl)-lipid IVA acyltransferase (EC 2.3.1.-)	15	3	7	29	0	41	9.11781268932563e-06	0.000721819266870833	lipid a biosynthesis 2- -lipid iva acyltransferase	WP_000790278	0.0
103	Mobile element protein	15	3	7	29	1	40	9.11781268932563e-06	0.000721819266870833	transposase-like protein	WP_000343735	2.52131E-78
104	Phage restriction alleviation ral	15	3	2	34	5	36	1.10194907335627e-08	4.95479289193744e-06	restriction inhibitor protein ral	WP_000213977	5.76E-36
105	Alpha-amylase (EC 3.2.1.1) (1,4-alpha-D-glucan glucanohydrolase) (GLYCOGENASE)	15	3	4	32	5	36	2.67739158449308e-07	6.13943882882796e-05	alpha catalytic domain protein	WP_001493308	0.0
106	D-serine dehydratase transcriptional activator	15	3	6	30	9	32	3.16743068837495e-06	0.000363252960254338	d-serine deaminase transcriptional activator	YP_003000013	0.0
107	Sugar-1-epimerase YihR	15	3	2	34	10	31	1.10194907335627e-08	4.95479289193744e-06	aldose 1-epimerase family protein	WP_001397472	0.0
108	TRAP-type transport system, small permease component, predicted N-acetylneuraminate transporter	15	3	6	30	13	28	3.16743068837495e-06	0.000363252960254338	tripartite atp-independent periplasmic family	WP_001375330	2.55737E-76
109	TRAP transporter solute receptor, unknown substrate 6	15	3	6	30	13	28	3.16743068837495e-06	0.000363252960254338	trap transporter solute family protein	WP_000695891	0.0
110	Alcohol dehydrogenase (EC 1.1.1.1)	15	3	2	34	14	27	1.10194907335627e-08	4.95479289193744e-06	chlorophyll synthesis pathway protein	WP_000357974	0.0
111	Shikimate transporter	15	3	2	34	14	27	1.10194907335627e-08	4.95479289193744e-06	shikimate transporter	YP_312804	0.0
112	Flagellar biosynthesis protein FlhA	15	3	10	26	32	9	0.000132114161451312	0.00564656639697521	fhipep family protein	YP_002291526	0.0
113	Fimbrial protein YadC	15	3	9	27	34	7	5.81773060028869e-05	0.00319599131988483	fimbrial-like adhesin protein	WP_001443439	0.0
114	Protein YjgL, putative CCAAT-box DNA binding protein subunit B	14	4	0	36	0	41	9.4288087130286e-10	1.51363809206486e-06	dna-binding protein	YP_001882963	8.84755E-60
115	Failed to assign function	14	4	1	35	0	41	1.28231798497189e-08	4.95479289193744e-06	hypothetical protein	WP_001084135	0.0
116	hypothetical protein	14	4	1	35	0	41	1.28231798497189e-08	4.95479289193744e-06	surface lpxtg-motif cell wall anchor domain protein	WP_001223333	9.14223E-93
117	FIG00641106: hypothetical protein	14	4	4	32	0	41	1.92076336032631e-06	0.000250010711981932	hypothetical protein E2348C_1441	YP_002328980	1.12626E-124
118	Probable transmembrane protein	14	4	2	34	2	39	9.27867306659812e-08	2.3505003727963e-05	hcp1 family type vi secretion system effector	WP_001612076	2.90788E-107
119	COG0582: Integrase	14	4	2	34	2	39	9.27867306659812e-08	2.3505003727963e-05	integrase	YP_003223659	0.0
120	Phage repressor	14	4	7	29	4	37	5.2258082196218e-05	0.00290394142911907	regulatory protein cii	0611193A	4.63359E-52
121	Phage antitermination protein N	14	4	5	31	5	36	6.54923112558189e-06	0.000675880652160051	antitermination protein n	WP_000512959	1.00049E-50
122	FIG00639473: hypothetical protein	14	4	6	30	6	35	1.95309811909893e-05	0.0012885096632302	hypothetical protein	WP_000581110	0.0
123	N-6 DNA methylase	14	4	1	35	9	32	1.28231798497189e-08	4.95479289193744e-06	n-6 dna methylase family protein	YP_005279645	0.0
124	Putative DNA binding protein	14	4	2	34	9	32	9.27867306659812e-08	2.3505003727963e-05	transcriptional regulator	WP_000270113	1.33339E-37
125	COG0042: tRNA-dihydrouridine synthase	14	4	2	34	9	32	9.27867306659812e-08	2.3505003727963e-05	trna-dihydrouridine synthase	YP_003223657	0.0
126	Failed to assign function	14	4	2	34	9	32	9.27867306659812e-08	2.3505003727963e-05	hypothetical protein ECO103_3813	YP_003223658	5.90343E-139
127	D-serine permease DsdX	14	4	4	32	9	32	1.92076336032631e-06	0.000250010711981932	permease	WP_001592429	0.0
128	hypothetical protein	14	4	1	35	10	31	1.28231798497189e-08	4.95479289193744e-06	membrane protein	WP_000449994	0.0
129	FIG00967058: hypothetical protein	14	4	1	35	10	31	1.28231798497189e-08	4.95479289193744e-06	hypothetical protein	WP_000007269	0.0
130	hypothetical protein	14	4	1	35	10	31	1.28231798497189e-08	4.95479289193744e-06	hypothetical protein	YP_005279649	0.0
131	hypothetical protein	14	4	1	35	10	31	1.28231798497189e-08	4.95479289193744e-06	hypothetical protein	YP_005279650	0.0
132	Bipolar DNA helicase	14	4	1	35	10	31	1.28231798497189e-08	4.95479289193744e-06	aaa-like domain protein	YP_005279651	0.0
133	hypothetical protein	14	4	1	35	10	31	1.28231798497189e-08	4.95479289193744e-06	hypothetical protein	YP_005279652	2.7731E-116
134	serine/threonine protein kinase with TPR repeats	14	4	1	35	10	31	1.28231798497189e-08	4.95479289193744e-06	kinase domain protein	WP_001022617	0.0
135	FIG00638448: hypothetical protein	14	4	1	35	11	30	1.28231798497189e-08	4.95479289193744e-06	aaa domain family protein	YP_001461068	0.0
136	hypothetical protein	14	4	1	35	11	30	1.28231798497189e-08	4.95479289193744e-06	hypothetical protein EFER_3103	YP_002384202	2.98479E-67
137	Ankyrin-repeat protein A	14	4	3	33	11	30	4.74367183683931e-07	8.06312596454757e-05	ankyrin repeat protein	WP_000632921	0.0
138	Antirestriction protein klcA	14	4	6	30	11	30	1.95309811909893e-05	0.0012885096632302	antirestriction protein klca	WP_000680587	8.09844E-51
139	FIG00641630: hypothetical protein	14	4	1	35	12	29	1.28231798497189e-08	4.95479289193744e-06	mcrbc 5-methylcytosine restriction system component family protein	YP_005279643	0.0
140	probable integral membrane protein Cj0014c	14	4	1	35	13	28	1.28231798497189e-08	4.95479289193744e-06	membrane protein	YP_313098	2.09259E-126
141	Putative transport protein	14	4	2	34	14	27	9.27867306659812e-08	2.3505003727963e-05	major facilitator superfamily transporter	NP_756684	0.0
142	Minor fimbrial subunit StfF	14	4	7	29	20	21	5.2258082196218e-05	0.00290394142911907	fimbrial family protein	YP_002293919	7.32378E-104
143	Flagellar motor rotation protein MotB	14	4	8	28	29	12	0.00012775355383328	0.00547710191627071	ompa family protein	WP_021553260	2.36463E-139
144	Mobile element protein	13	5	4	32	0	41	1.11776988908375e-05	0.000849975755656945	is protein	YP_003501107	0.0
145	Failed to assign function	13	5	5	31	1	40	3.52457312701664e-05	0.002223713211316	enterobacteria phage	2M7A_A	7.71285E-56
146	Mobile element protein	13	5	4	32	2	39	1.11776988908375e-05	0.000849975755656945	integrase core domain protein	WP_001369358	2.46497E-149
147	FIG00638146: hypothetical protein	13	5	0	36	6	35	7.73162314468348e-09	4.95479289193744e-06	phage protein	WP_001234560	3.30394E-93
148	Flagellar biosynthesis protein FliC	13	5	1	35	6	35	9.59852726986307e-08	2.3505003727963e-05	flagellin	WP_000079774	0.0
149	Mobile element protein	13	5	1	35	6	35	9.59852726986307e-08	2.3505003727963e-05	integrase core domain protein	BAO24607	2.88536E-79
150	FIG00638659: hypothetical protein	13	5	6	30	6	35	9.74214815834331e-05	0.00418912370808762	phage protein	WP_000189903	1.17005E-119
151	FIG00643641: hypothetical protein	13	5	1	35	8	33	9.59852726986307e-08	2.3505003727963e-05	hypothetical protein	WP_001012978	0.0
152	Failed to assign function	13	5	6	30	8	33	9.74214815834331e-05	0.00418912370808762	hypothetical protein ECED1_1027	YP_002397051	8.10207E-46
153	Per-activated serine protease autotransporter enterotoxin EspC	13	5	7	29	11	30	0.000242075268026544	0.0096349957918664	autotransporter	YP_003223650	0.0
154	Uncharacterized protein YadU in stf fimbrial cluster	13	5	7	29	19	22	0.000242075268026544	0.0096349957918664	fimbrial protein	WP_001397279	2.10091E-156
155	orf, conserved hypothetical protein	13	5	6	30	24	17	9.74214815834331e-05	0.00418912370808762	pf11682 family protein	NP_708754	3.87156E-99
156	Haemolysin expression modulating protein paralog	12	6	4	32	0	41	5.48305027160912e-05	0.00302363016504613	ydfa protein	YP_003223436	1.74231E-30
157	D-mannonate oxidoreductase (EC 1.1.1.57)	12	6	5	31	1	40	0.000159597231896699	0.00672262625785279	d-mannonate oxidoreductase	WP_001397145	0.0
158	Integrase	12	6	4	32	2	39	5.48305027160912e-05	0.00302363016504613	phage integrase family protein	WP_000023401	0.0
159	putative phage inhibition, colicin resistance and tellurite resistance protein	12	6	2	34	3	38	3.69967596281816e-06	0.000393036164049976	tellurium resistance protein	WP_001053348	0.0
160	hypothetical protein	12	6	3	33	4	37	1.59522243092247e-05	0.00112823556106331	chat domain protein	WP_000421881	0.0
161	core protein	12	6	5	31	4	37	0.000159597231896699	0.00672262625785279	type iv secretion protein rhs	WP_001513052	0.0
162	Ser/Thr and Tyr protein phosphatase (dual specificity)	11	7	0	36	0	41	3.32459795221389e-07	6.13943882882796e-05	inner membrane protein	WP_001368021	8.3907E-175
163	Ser/Thr and Tyr protein phosphatase (dual specificity)	11	7	0	36	0	41	3.32459795221389e-07	6.13943882882796e-05	dual specificity phosphatase	WP_001460866	9.26917E-98
164	D-mannonate oxidoreductase (EC 1.1.1.57)	11	7	0	36	0	41	3.32459795221389e-07	6.13943882882796e-05	mannitol dehydrogenase rossmann domain protein	WP_001370597	3.75696E-147
165	FIG01049009: hypothetical protein	11	7	0	36	0	41	3.32459795221389e-07	6.13943882882796e-05	condensation protein	WP_001443343	5.45349E-94
166	orf, hypothetical protein	11	7	0	36	0	41	3.32459795221389e-07	6.13943882882796e-05	conserved protein	WP_001443454	6.04715E-101
167	Failed to assign function	11	7	1	35	0	41	3.39418256051603e-06	0.000363252960254338	hypothetical protein Z6012	NP_287952	5.7526E-41
168	Failed to assign function	11	7	1	35	0	41	3.39418256051603e-06	0.000363252960254338	protein partial	WP_000641699	4.17756E-55
169	Penicillin G acylase precursor (EC 3.5.1.11)	11	7	1	35	0	41	3.39418256051603e-06	0.000363252960254338	penicillin amidase family protein	WP_000797401	0.0
170	Failed to assign function	11	7	1	35	0	41	3.39418256051603e-06	0.000363252960254338	type vi secretion protein	WP_024247724	3.2015E-26
171	Pertactin precursor	11	7	1	35	0	41	3.39418256051603e-06	0.000363252960254338	outer membrane autotransporter barrel domain-containing protein	WP_021567521	0.0
172	Transcriptional regulator, GntR family	11	7	1	35	0	41	3.39418256051603e-06	0.000363252960254338	transcriptional regulator	WP_001205014	4.24325E-147
173	Nitrate/nitrite transporter	11	7	1	35	0	41	3.39418256051603e-06	0.000363252960254338	major facilitator family protein	WP_000098091	0.0
174	putative MR-MLE-family protein	11	7	1	35	0	41	3.39418256051603e-06	0.000363252960254338	mandelate racemase	WP_001236010	0.0
175	Failed to assign function	11	7	1	35	0	41	3.39418256051603e-06	0.000363252960254338	hypothetical protein Z3069	NP_288435	1.67751E-36
176	Failed to assign function	11	7	3	33	0	41	7.37142379422834e-05	0.00365627832507549	hypothetical protein	WP_001187432	1.39639E-111
177	FIG00639802: hypothetical protein	11	7	4	32	0	41	0.000232559775433195	0.00930754469656176	hypothetical protein	WP_001344959	2.52182E-40
178	FIG00640631: hypothetical protein	11	7	4	32	0	41	0.000232559775433195	0.00930754469656176	t3ss effector protein	YP_003229591	1.39111E-132
179	hypothetical protein	11	7	4	32	0	41	0.000232559775433195	0.00930754469656176	phage protein	WP_001370191	3.54719E-122
180	hypothetical protein	11	7	4	32	0	41	0.000232559775433195	0.00930754469656176	phage protein	WP_000133216	1.74153E-94
181	Failed to assign function	11	7	0	36	1	40	3.32459795221389e-07	6.13943882882796e-05	conserved protein	WP_001548533	1.1472E-32
182	Long-chain-fatty-acid--CoA ligase (EC 6.2.1.3)	11	7	0	36	1	40	3.32459795221389e-07	6.13943882882796e-05	short-chain-fatty-acid-- ligase	WP_016247266	1.62932E-104
183	Long-chain-fatty-acid--CoA ligase (EC 6.2.1.3)	11	7	0	36	1	40	3.32459795221389e-07	6.13943882882796e-05	short-chain-fatty-acid- ligase	WP_000899652	0.0
184	hypothetical protein	11	7	0	36	2	39	3.32459795221389e-07	6.13943882882796e-05	serpin b5	WP_001347273	4.05016E-95
185	Mobile element protein	11	7	4	32	2	39	0.000232559775433195	0.00930754469656176	is2 orf1	WP_001443451	9.74226E-59
186	FIG00638206: hypothetical protein	11	7	0	36	3	38	3.32459795221389e-07	6.13943882882796e-05	inner membrane protein	WP_001324978	0.0
187	Failed to assign function	11	7	1	35	3	38	3.39418256051603e-06	0.000363252960254338	hypothetical protein	WP_021571853	2.5372E-79
188	core protein	11	7	2	34	3	38	1.87027963869892e-05	0.00124524424976599	protein rhsc	WP_001746441	0.0
189	Putative methyltransferase (EC 2.1.1.72)	11	7	3	33	4	37	7.37142379422834e-05	0.00365627832507549	dna methylase family protein	WP_000215753	0.0
190	Failed to assign function	11	7	0	36	5	36	3.32459795221389e-07	6.13943882882796e-05	hypothetical protein	WP_001406069	4.70107E-16
191	Protein YjgL, putative CCAAT-box DNA binding protein subunit B	11	7	1	35	5	36	3.39418256051603e-06	0.000363252960254338	dna-binding protein	WP_001324720	0.0
192	Mobile element protein	11	7	3	33	8	33	7.37142379422834e-05	0.00365627832507549	transposase	WP_000604890	1.36236E-64
193	Failed to assign function	11	7	0	36	10	31	3.32459795221389e-07	6.13943882882796e-05	transposase	WP_021547077	3.05798E-142
194	Failed to assign function	11	7	4	32	10	31	0.000232559775433195	0.00930754469656176	upf0380 protein yafz	WP_024183847	2.85501E-66
195	FIG00638199: hypothetical protein	11	7	2	34	15	26	1.87027963869892e-05	0.00124524424976599	con domain protein	YP_001458025	3.46525E-13
196	Putative lipase in cluster with Phosphatidate cytidylyltransferase	10	8	0	36	0	41	1.82852887371764e-06	0.000242372340985985	hydrolase	WP_024245228	0.0
197	Putative lipase in cluster with Phosphatidate cytidylyltransferase	10	8	0	36	0	41	1.82852887371764e-06	0.000242372340985985	ynbc protein	WP_024186023	2.58122E-125
198	Failed to assign function	10	8	0	36	0	41	1.82852887371764e-06	0.000242372340985985	hypothetical protein	WP_001279016	1.42357E-53
199	Retron-type RNA-directed DNA polymerase (EC 2.7.7.49)	10	8	0	36	0	41	1.82852887371764e-06	0.000242372340985985	reverse transcriptase family protein	WP_001408531	0.0
200	L-xylulose/3-keto-L-gulonate kinase (EC 2.7.1.-)	10	8	0	36	0	41	1.82852887371764e-06	0.000242372340985985	l-xylulose 3-keto-l-gulonate kinase	WP_021565439	1.84375E-89
201	Putative acetyltransferase	10	8	0	36	0	41	1.82852887371764e-06	0.000242372340985985	acetyltransferase	WP_024170419	3.06774E-74
202	Penicillin G acylase precursor (EC 3.5.1.11)	10	8	0	36	0	41	1.82852887371764e-06	0.000242372340985985	penicillin amidase family protein	WP_001542608	1.13242E-149
203	Failed to assign function	10	8	0	36	0	41	1.82852887371764e-06	0.000242372340985985	hth-type transcriptional activator ttdr	WP_005070978	1.214E-171
204	Failed to assign function	10	8	0	36	0	41	1.82852887371764e-06	0.000242372340985985	hth-type transcriptional regulator	WP_001307402	3.08914E-43
205	Allantoinase (EC 3.5.2.5)	10	8	0	36	0	41	1.82852887371764e-06	0.000242372340985985	allantoinase	WP_021562091	0.0
206	Allantoinase (EC 3.5.2.5)	10	8	0	36	0	41	1.82852887371764e-06	0.000242372340985985	allantoinase	WP_023157557	2.44775E-72
207	FIG00643775: hypothetical protein	10	8	0	36	0	41	1.82852887371764e-06	0.000242372340985985	membrane protein	WP_000540412	5.21772E-102
208	FIG00638277: hypothetical protein	10	8	0	36	0	41	1.82852887371764e-06	0.000242372340985985	inhibitor of apoptosis-promoting bax1 family protein	WP_001610572	2.37541E-89
209	Possible exported protein	10	8	1	35	0	41	1.67892196586802e-05	0.00112823556106331	dknyy family protein	WP_000864456	0.0
210	AidA-I adhesin-like protein	10	8	1	35	0	41	1.67892196586802e-05	0.00112823556106331	extended signal peptide of type v secretion system family protein	WP_000885159	2.31778E-90
211	Failed to assign function	10	8	1	35	0	41	1.67892196586802e-05	0.00112823556106331	hypothetical protein	WP_001278766	5.36755E-89
212	Failed to assign function	10	8	1	35	0	41	1.67892196586802e-05	0.00112823556106331	competence family protein	WP_001128527	0.0
213	FIG00640422: hypothetical protein	10	8	1	35	0	41	1.67892196586802e-05	0.00112823556106331	hypothetical protein	WP_001075213	9.56699E-179
214	Maltose/maltodextrin ABC transporter, permease protein MalF	10	8	2	34	0	41	8.37644051495008e-05	0.00365627832507549	maltose abc transporter permease	WP_001379883	5.23384E-73
215	Failed to assign function	10	8	2	34	0	41	8.37644051495008e-05	0.00365627832507549	t3ss effector protein	WP_021569001	4.46874E-26
216	hypothetical protein	10	8	2	34	0	41	8.37644051495008e-05	0.00365627832507549	dna polymerase iii subunit gamma tau	WP_024226808	9.17602E-52
217	FIG00639173: hypothetical protein	10	8	2	34	0	41	8.37644051495008e-05	0.00365627832507549	hypothetical protein ECRM13514_ 3978	AHG10633	1.20213E-88
218	FIG00644922: hypothetical protein	10	8	1	35	1	40	1.67892196586802e-05	0.00112823556106331	faimly transcriptional regulator	WP_000166117	0.0
219	PTS system, galactitol-specific IIA component (EC 2.7.1.69)	10	8	1	35	1	40	1.67892196586802e-05	0.00112823556106331	pts galactitol transporter subunit iia	YP_001724624	6.7191E-100
220	PTS system, galactitol-specific IIB component, putative	10	8	1	35	1	40	1.67892196586802e-05	0.00112823556106331	pts galactitol transporter subunit iib	WP_000723159	7.86395E-49
221	Ribose 5-phosphate isomerase B (EC 5.3.1.6)	10	8	1	35	1	40	1.67892196586802e-05	0.00112823556106331	family sugar-phosphate isomerase	WP_000850107	1.02211E-116
222	transcriptional regulator, DeoR family	10	8	1	35	1	40	1.67892196586802e-05	0.00112823556106331	faimly transcriptional regulator	YP_001724628	2.24791E-180
223	PTS system, galactitol-specific IIA component (EC 2.7.1.69)	10	8	1	35	1	40	1.67892196586802e-05	0.00112823556106331	pts galactitol transporter subunit iia	WP_000623671	3.06879E-101
224	PTS system, galactitol-specific IIB component (EC 2.7.1.69)	10	8	1	35	1	40	1.67892196586802e-05	0.00112823556106331	pts galactitol transporter subunit iib	YP_006120364	1.6691E-53
225	PTS system, galactitol-specific IIC component (EC 2.7.1.69)	10	8	1	35	1	40	1.67892196586802e-05	0.00112823556106331	pts system galactitol-specific iic component	WP_000425554	0.0
226	Ribulose-phosphate 3-epimerase (EC 5.1.3.1)	10	8	1	35	1	40	1.67892196586802e-05	0.00112823556106331	ribulose-phosphate 3-epimerase	WP_001062775	4.37947E-134
227	3-oxoacyl-[acyl-carrier protein] reductase (EC 1.1.1.100)	10	8	1	35	1	40	1.67892196586802e-05	0.00112823556106331	short-chain dehydrogenase	WP_000064393	3.08355E-145
228	6-phospho-3-hexuloisomerase	10	8	1	35	1	40	1.67892196586802e-05	0.00112823556106331	6-phospho 3-hexuloisomerase	YP_001724634	1.89368E-115
229	Failed to assign function	10	8	2	34	1	40	8.37644051495008e-05	0.00365627832507549	hypothetical protein	WP_021557819	3.48095E-39
230	Maltose/maltodextrin ABC transporter, permease protein MalF	10	8	2	34	1	40	8.37644051495008e-05	0.00365627832507549	abc transporter permease	WP_001342235	1.22983E-147
231	adherence and invasion outermembrane protein (Inv,enhances Peyer's patches colonization)	10	8	2	34	1	40	8.37644051495008e-05	0.00365627832507549	pf11924 family protein	WP_024185293	0.0
232	probable DNA methylase	10	8	0	36	2	39	1.82852887371764e-06	0.000242372340985985	dna methylase family protein	WP_024215834	3.69181E-60
233	Penicillin G acylase precursor (EC 3.5.1.11)	10	8	2	34	2	39	8.37644051495008e-05	0.00365627832507549	penicillin g acylase	WP_021530817	0.0
234	restriction modification system DNA specificity domain	10	8	1	35	3	38	1.67892196586802e-05	0.00112823556106331	restriction modification system dna specificity domain protein	YP_005279646	0.0
235	putative tail protein	10	8	2	34	4	37	8.37644051495008e-05	0.00365627832507549	tail protein	YP_007001977	0.0
236	Failed to assign function	10	8	1	35	5	36	1.67892196586802e-05	0.00112823556106331	hypothetical protein	WP_001207141	1.03973E-96
237	Failed to assign function	10	8	1	35	5	36	1.67892196586802e-05	0.00112823556106331	hypothetical protein	WP_001278659	1.0159E-100
238	putative recet	10	8	1	35	5	36	1.67892196586802e-05	0.00112823556106331	exodeoxyribonuclease viii	YP_007001958	0.0
239	RecT protein	10	8	1	35	5	36	1.67892196586802e-05	0.00112823556106331	family protein	YP_007001957	0.0
240	Phage endopeptidase (EC 3.4.-.-) Rz	10	8	2	34	5	36	8.37644051495008e-05	0.00365627832507549	phage lysis accessory protein	YP_007002004	2.00584E-72
241	Failed to assign function	10	8	1	35	6	35	1.67892196586802e-05	0.00112823556106331	hypothetical protein	WP_001350948	3.61492E-48
242	probable DNA methylase	10	8	2	34	6	35	8.37644051495008e-05	0.00365627832507549	phage n-6-adenine- methyltransferase	WP_000129285	2.91108E-131
243	Phage holin	10	8	2	34	7	34	8.37644051495008e-05	0.00365627832507549	holin	YP_007002002	2.99166E-56
244	FIG00640376: hypothetical protein	10	8	2	34	7	34	8.37644051495008e-05	0.00365627832507549	membrane protein	YP_007002001	3.51256E-62
245	FIG00638263: hypothetical protein	10	8	2	34	7	34	8.37644051495008e-05	0.00365627832507549	hypothetical protein	WP_023150288	6.40478E-52
246	14	10	8	2	34	7	34	8.37644051495008e-05	0.00365627832507549	hypothetical protein	WP_022644860	3.10231E-69
247	13	10	8	2	34	7	34	8.37644051495008e-05	0.00365627832507549	hypothetical protein ECIAI39_2671	YP_002408610	5.31848E-111
248	12	10	8	2	34	7	34	8.37644051495008e-05	0.00365627832507549	phage protein	YP_006101957	0.0
249	11	10	8	2	34	7	34	8.37644051495008e-05	0.00365627832507549	hypothetical protein APECO1_4048	YP_853618	5.79497E-142
250	FIG00639781: hypothetical protein	10	8	2	34	7	34	8.37644051495008e-05	0.00365627832507549	phage protein	WP_024009230	7.89076E-62
251	FIG00640468: hypothetical protein	10	8	2	34	7	34	8.37644051495008e-05	0.00365627832507549	phage protein	YP_853620	6.4439E-63
252	FIG00641850: hypothetical protein	10	8	2	34	7	34	8.37644051495008e-05	0.00365627832507549	hypothetical protein ECIAI39_2676	YP_002408615	5.36349E-84
253	FIG00639045: hypothetical protein	10	8	2	34	7	34	8.37644051495008e-05	0.00365627832507549	major capsid protein	YP_007001980	0.0
254	FIG00949334: hypothetical protein	10	8	2	34	7	34	8.37644051495008e-05	0.00365627832507549	phage protein	WP_023145361	1.32354E-117
255	FIG00639626: hypothetical protein	10	8	2	34	7	34	8.37644051495008e-05	0.00365627832507549	phage protein	WP_000133159	1.09393E-48
256	FIG00640622: hypothetical protein	10	8	2	34	7	34	8.37644051495008e-05	0.00365627832507549	hypothetical protein	WP_001550154	4.12597E-12
257	terminase B protein, putative	10	8	2	34	7	34	8.37644051495008e-05	0.00365627832507549	phage large subunit	YP_007001973	0.0
258	Failed to assign function	10	8	2	34	7	34	8.37644051495008e-05	0.00365627832507549	terminase small subunit	WP_001364181	9.26669E-128
259	FIG00640949: hypothetical protein	10	8	2	34	7	34	8.37644051495008e-05	0.00365627832507549	hypothetical protein	YP_007001971	6.87589E-56
260	FIG00641023: hypothetical protein	10	8	2	34	7	34	8.37644051495008e-05	0.00365627832507549	phage related protein gp8	WP_001231266	7.56999E-75
261	Origin specific replication binding factor	10	8	2	34	7	34	8.37644051495008e-05	0.00365627832507549	replication protein p	YP_853636	0.0
262	FIG00642684: hypothetical protein	10	8	2	34	7	34	8.37644051495008e-05	0.00365627832507549	phage related protein	YP_512296	6.9645E-46
263	putative repressor protein	10	8	2	34	7	34	8.37644051495008e-05	0.00365627832507549	xre family transcriptional regulator	YP_007001961	4.66907E-127
264	FIG00640380: hypothetical protein	10	8	2	34	7	34	8.37644051495008e-05	0.00365627832507549	hypothetical protein PhiV10p39	YP_512294	1.70782E-21
265	36	10	8	2	34	7	34	8.37644051495008e-05	0.00365627832507549	hypothetical protein	WP_023908368	2.43663E-52
266	Transcriptional regulator in PFGI-1-like cluster	10	8	2	34	7	34	8.37644051495008e-05	0.00365627832507549	transcriptional family	YP_512291	2.00033E-44
267	Adenine DNA methyltransferase, phage- associated	10	8	2	34	7	34	8.37644051495008e-05	0.00365627832507549	adenine methylase	YP_007001954	2.77027E-165
268	Phage integrase	10	8	2	34	7	34	8.37644051495008e-05	0.00365627832507549	integrase	YP_007001952	0.0
269	Phage endolysin	10	8	2	34	8	33	8.37644051495008e-05	0.00365627832507549	endolysin	YP_007002003	1.72853E-143
270	FIG00638417: hypothetical protein	10	8	2	34	10	31	8.37644051495008e-05	0.00365627832507549	hypothetical protein	WP_000682294	9.88156E-31
271	FIG00638970: hypothetical protein	10	8	1	35	16	25	1.67892196586802e-05	0.00112823556106331	hypothetical protein, partial	WP_023143935	5.59613E-19
272	Transcriptional regulator, AraC family	9	9	0	36	0	41	9.14264436858821e-06	0.000721819266870833	bacterial regulatory helix-turn-helix family protein	WP_001343159	1.4235E-139
273	Failed to assign function	9	9	0	36	0	41	9.14264436858821e-06	0.000721819266870833	cyanate transporter family protein	WP_001507466	1.61695E-28
274	L-xylulose/3-keto-L-gulonate kinase (EC 2.7.1.-)	9	9	0	36	0	41	9.14264436858821e-06	0.000721819266870833	l-xylulose 3-keto-l-gulonate kinase	WP_000988232	0.0
275	Cellulose synthase catalytic subunit [UDP-forming] (EC 2.4.1.12)	9	9	0	36	0	41	9.14264436858821e-06	0.000721819266870833	cellulose synthase catalytic subunit	WP_009008383	0.0
276	Cellulose synthase catalytic subunit [UDP-forming] (EC 2.4.1.12)	9	9	0	36	0	41	9.14264436858821e-06	0.000721819266870833	pilz domain protein	WP_001173979	1.14706E-99
277	Leader peptidase (Prepilin peptidase) (EC 3.4.23.43) / N-methyltransferase (EC 2.1.1.-)	9	9	0	36	0	41	9.14264436858821e-06	0.000721819266870833	type iv leader peptidase family protein	WP_000340168	1.3281E-55
278	Failed to assign function	9	9	0	36	0	41	9.14264436858821e-06	0.000721819266870833	radical sam superfamily protein	WP_001443393	0.0
279	Failed to assign function	9	9	0	36	0	41	9.14264436858821e-06	0.000721819266870833	radical sam protein	WP_024228525	0.0
280	Putative SAM-dependent methyltransferases	9	9	0	36	0	41	9.14264436858821e-06	0.000721819266870833	methyltransferase domain protein	YP_005727852	9.65433E-79
281	Inner membrane protein	9	9	0	36	0	41	9.14264436858821e-06	0.000721819266870833	flagellar brake protein	WP_024239986	3.85327E-36
282	Possible exported protein	9	9	0	36	0	41	9.14264436858821e-06	0.000721819266870833	exported protein	WP_001307483	1.22208E-56
283	FIG01049009: hypothetical protein	9	9	0	36	0	41	9.14264436858821e-06	0.000721819266870833	conserved protein	WP_001442523	8.31203E-96
284	Heat shock protein C	9	9	0	36	0	41	9.14264436858821e-06	0.000721819266870833	heat shock protein c	WP_024224241	2.79375E-61
285	Leucine-rich repeat protein	9	9	0	36	0	41	9.14264436858821e-06	0.000721819266870833	type iii secretion system protein	YP_003221201	1.1962E-58
286	FIG00639161: hypothetical protein	9	9	0	36	0	41	9.14264436858821e-06	0.000721819266870833	dna-directed rna beta subunit 140 kd subunit	WP_024224382	1.46312E-56
287	Failed to assign function	9	9	0	36	0	41	9.14264436858821e-06	0.000721819266870833	aaa domain family protein	WP_001443256	0.0
288	Failed to assign function	9	9	0	36	0	41	9.14264436858821e-06	0.000721819266870833	anaerobic nitric oxide reductase transcription regulator norr	WP_001443255	1.00831E-98
289	Fimbriae usher protein StcC	9	9	0	36	0	41	9.14264436858821e-06	0.000721819266870833	outer membrane protein	WP_001326437	0.0
290	Fimbriae usher protein StcC	9	9	0	36	0	41	9.14264436858821e-06	0.000721819266870833	fimbrial usher protein	WP_001380558	2.37917E-172
291	tRNA-binding protein YgjH	9	9	0	36	0	41	9.14264436858821e-06	0.000721819266870833	trna-binding protein ygjh	WP_024191515	7.1671E-39
292	tRNA-binding protein YgjH	9	9	0	36	0	41	9.14264436858821e-06	0.000721819266870833	trna binding domain protein	WP_001397426	1.46726E-19
293	Ribose/xylose/arabinose/galactoside ABC-type transport systems, periplasmic sugar binding protein	9	9	0	36	0	41	9.14264436858821e-06	0.000721819266870833	periplasmic binding substrate ribose	YP_003232896	7.2643E-176
294	Ribose/xylose/arabinose/galactoside ABC-type transport systems, periplasmic sugar binding protein	9	9	0	36	0	41	9.14264436858821e-06	0.000721819266870833	periplasmic binding substrate ribose	WP_021512200	8.99187E-22
295	AidA-I adhesin-like protein	9	9	0	36	0	41	9.14264436858821e-06	0.000721819266870833	outer membrane autotransporter barrel domain protein	WP_001098985	0.0
296	AidA-I adhesin-like protein	9	9	0	36	0	41	9.14264436858821e-06	0.000721819266870833	outer membrane autotransporter barrel domain protein	WP_024230920	0.0
297	Carbamate kinase (EC 2.7.2.2)	9	9	0	36	0	41	9.14264436858821e-06	0.000721819266870833	carbamate kinase	WP_001601820	1.14006E-161
298	YjbI protein	9	9	0	36	0	41	9.14264436858821e-06	0.000721819266870833	pentapeptide repeats family protein	WP_001601102	0.0
299	YjbI protein	9	9	0	36	0	41	9.14264436858821e-06	0.000721819266870833	pentapeptide repeats family protein	YP_006162775	1.9809E-83
300	Phage terminase, large subunit	9	9	0	36	0	41	9.14264436858821e-06	0.000721819266870833	phage dna packaging protein	WP_001816655	0.0
301	Nondeblocking aminopeptidase YpdE (X-X-[^PR]- specific)	9	9	0	36	0	41	9.14264436858821e-06	0.000721819266870833	aminopeptidase ypde	ETJ26232	1.00589E-39
302	FIG00638165: hypothetical protein	9	9	0	36	0	41	9.14264436858821e-06	0.000721819266870833	helix-turn-helix family protein	WP_001443525	8.88938E-84
303	PTS system HrsA EIIA component / PTS system HrsA EIIB component / PTS system HrsA permease IIC component	9	9	0	36	0	41	9.14264436858821e-06	0.000721819266870833	heat-responsive suppressor hrsa	WP_001397039	4.12237E-29
304	ADA regulatory protein / Methylated-DNA--protein-cysteine methyltransferase (EC 2.1.1.63)	9	9	0	36	0	41	9.14264436858821e-06	0.000721819266870833	bifunctional transcriptional activator dna repair enzyme ada	AGW27650	2.23039E-86
305	ADA regulatory protein / Methylated-DNA--protein- cysteine methyltransferase (EC 2.1.1.63)	9	9	0	36	0	41	9.14264436858821e-06	0.000721819266870833	bifunctional transcriptional activator dna repair enzyme ada	WP_000213537	2.50498E-136
306	FIG00638318: hypothetical protein	9	9	1	35	0	41	7.49696838224232e-05	0.00365627832507549	cyanate transporter family protein	WP_000128481	4.84753E-173
307	Putative fimbrial protein	9	9	1	35	0	41	7.49696838224232e-05	0.00365627832507549	fimbrial family protein	WP_001345104	3.01299E-160
308	D-galactonate transporter	9	9	1	35	0	41	7.49696838224232e-05	0.00365627832507549	d-galactonate transport protein	WP_001439121	3.5698E-64
309	D-galactonate transporter	9	9	1	35	0	41	7.49696838224232e-05	0.00365627832507549	d-galactonate transporter	WP_003923349	0.0
310	FIG00638628: hypothetical protein	9	9	1	35	0	41	7.49696838224232e-05	0.00365627832507549	h repeat-associated protein partial	WP_001719810	1.8368E-26
311	Inner membrane protein	9	9	1	35	0	41	7.49696838224232e-05	0.00365627832507549	flagellar brake protein	WP_001443529	7.91843E-130
312	Primosomal protein I	9	9	1	35	0	41	7.49696838224232e-05	0.00365627832507549	primosomal protein	WP_023144389	8.84962E-101
313	Conjugative transfer protein PSLT093	9	9	1	35	0	41	7.49696838224232e-05	0.00365627832507549	hypothetical protein	WP_000870095	4.5858E-15
314	PTS system, mannose-specific IID component (EC 2.7.1.69)	9	9	1	35	0	41	7.49696838224232e-05	0.00365627832507549	pts system mannose fructose sorbose iid component family protein	WP_001766259	4.27824E-37
315	PTS system, mannose-specific IID component (EC 2.7.1.69)	9	9	1	35	0	41	7.49696838224232e-05	0.00365627832507549	pts system mannose fructose sorbose iid component family protein	WP_024248450	1.79725E-127
316	Putative cytoplasmic protein	9	9	1	35	0	41	7.49696838224232e-05	0.00365627832507549	phage protein	WP_019842688	5.50359E-38
317	Mobile element protein	9	9	1	35	0	41	7.49696838224232e-05	0.00365627832507549	transposase family protein	WP_001369751	5.72018E-131
318	adherence and invasion outermembrane protein (Inv,enhances Peyer's patches colonization)	9	9	1	35	0	41	7.49696838224232e-05	0.00365627832507549	bacterial group 1 ig-like partial	WP_001309573	1.8345E-128
319	IcmF-related protein	9	9	1	35	0	41	7.49696838224232e-05	0.00365627832507549	type vi secretion protein	WP_001399673	0.0
320	Secreted protein Hcp	9	9	1	35	0	41	7.49696838224232e-05	0.00365627832507549	type vi secretion system hcp1 family protein	WP_001248042	5.29933E-100
321	Two-component response regulator CreC	9	9	1	35	0	41	7.49696838224232e-05	0.00365627832507549	sensor protein	WP_021537126	0.0
322	Failed to assign function	9	9	1	35	0	41	7.49696838224232e-05	0.00365627832507549	phage terminase large subunit family partial	WP_000934107	0.0
323	Formate hydrogenlyase transcriptional activator	9	9	1	35	0	41	7.49696838224232e-05	0.00365627832507549	dna-binding transcriptional formate sensing	WP_001250136	0.0
324	FIG00642030: hypothetical protein	9	9	1	35	0	41	7.49696838224232e-05	0.00365627832507549	hypothetical protein	WP_001341551	1.86994E-175
325	FIG00642030: hypothetical protein	9	9	1	35	0	41	7.49696838224232e-05	0.00365627832507549	hypothetical protein	WP_001448324	0.0
326	Methyl-accepting chemotaxis protein III (ribose and galactose chemoreceptor protein)	9	9	0	36	1	40	9.14264436858821e-06	0.000721819266870833	methyl-accepting chemotaxis protein iii	WP_001098529	0.0
327	Methyl-accepting chemotaxis protein III (ribose and galactose chemoreceptor protein)	9	9	0	36	1	40	9.14264436858821e-06	0.000721819266870833	methyl-accepting chemotaxis protein iii	WP_024234970	1.82937E-14
328	FIG00638496: hypothetical protein	9	9	1	35	1	40	7.49696838224232e-05	0.00365627832507549	hypothetical protein	WP_001371395	3.08391E-111
329	PTS system, galactitol-specific IIC component (EC 2.7.1.69)	9	9	1	35	1	40	7.49696838224232e-05	0.00365627832507549	pts system galactitol-specific transporter subunit iic	WP_000420480	0.0
330	Failed to assign function	9	9	1	35	1	40	7.49696838224232e-05	0.00365627832507549	hypothetical protein	WP_000338655	0.0
331	Per-activated serine protease autotransporter enterotoxin EspC	9	9	1	35	3	38	7.49696838224232e-05	0.00365627832507549	outer membrane autotransporter barrel domain protein	WP_001421750	1.76057E-20
332	Mobile element protein	9	9	1	35	3	38	7.49696838224232e-05	0.00365627832507549	hypothetical protein	WP_024199501	4.55518E-98
333	Endo-1,4-beta-xylanase A precursor (EC 3.2.1.8)	9	9	0	36	4	37	9.14264436858821e-06	0.000721819266870833	enterochelin esterase	WP_000244946	0.0
334	Failed to assign function	9	9	0	36	5	36	9.14264436858821e-06	0.000721819266870833	dna-binding protein	WP_021499497	1.50344E-70
335	VgrG protein	8	10	0	36	0	41	4.20561640955058e-05	0.00247003032053605	rhs element vgr family protein	WP_001397128	1.50597E-153
336	FIG00638117: hypothetical protein	8	10	0	36	0	41	4.20561640955058e-05	0.00247003032053605	aldehyde ferredoxin tungsten cofactor-binding domain protein	WP_001273522	0.0
337	Failed to assign function	8	10	0	36	0	41	4.20561640955058e-05	0.00247003032053605	sugar abc transporter permease	WP_005114448	8.66839E-33
338	Failed to assign function	8	10	0	36	0	41	4.20561640955058e-05	0.00247003032053605	xylose transport system permease xylh	WP_000045993	6.76369E-142
339	Endo-1,4-beta-xylanase A precursor (EC 3.2.1.8)	8	10	0	36	0	41	4.20561640955058e-05	0.00247003032053605	enterochelin esterase	WP_021538199	1.51515E-16
340	FIG00638928: hypothetical protein	8	10	0	36	0	41	4.20561640955058e-05	0.00247003032053605	peptidoglycan peptidase	YP_003231552	1.84692E-100
341	Failed to assign function	8	10	0	36	0	41	4.20561640955058e-05	0.00247003032053605	is150 orfb partial	WP_000311075	5.32594E-30
342	L-fucose isomerase (EC 5.3.1.25)	8	10	0	36	0	41	4.20561640955058e-05	0.00247003032053605	l-fucose isomerase	WP_004993843	0.0
343	L-fucose isomerase (EC 5.3.1.25)	8	10	0	36	0	41	4.20561640955058e-05	0.00247003032053605	l-fucose isomerase	WP_001429740	0.0
344	Uncharacterized protein ImpB	8	10	0	36	0	41	4.20561640955058e-05	0.00247003032053605	type vi secretion protein	WP_023568072	1.62771E-50
345	Uncharacterized protein ImpB	8	10	0	36	0	41	4.20561640955058e-05	0.00247003032053605	type vi secretion protein	WP_001460472	3.31028E-11
346	Outer membrane usher protein SfmD	8	10	0	36	0	41	4.20561640955058e-05	0.00247003032053605	outer membrane usher protein sfmd	WP_005145078	1.18576E-122
347	Outer membrane usher protein SfmD	8	10	0	36	0	41	4.20561640955058e-05	0.00247003032053605	type vii secretion system usher family protein	WP_024224095	0.0
348	Autoinducer 2 (AI-2) ABC transport system, fused AI2 transporter subunits and ATP-binding component	8	10	0	36	1	40	4.20561640955058e-05	0.00247003032053605	autoinducer 2 import atp-binding protein	WP_000553967	0.0
349	Putative inner membrane protein	8	10	0	36	3	38	4.20561640955058e-05	0.00247003032053605	inner membrane protein yeea	WP_000092610	3.68786E-21
350	Failed to assign function	8	10	0	36	5	36	4.20561640955058e-05	0.00247003032053605	integrase core domain protein	YP_006960298	8.2957E-43
351	hypothetical protein	8	10	0	36	20	21	4.20561640955058e-05	0.00247003032053605	hypothetical protein	YP_005279998	1.20751E-68
352	hypothetical protein	7	11	0	36	0	41	0.000179694519317161	0.0074177897574124	16s ribosomal rna	WP_000585153	6.54987E-36
353	Mobile element protein	7	11	0	36	0	41	0.000179694519317161	0.0074177897574124	reverse transcriptase family partial	WP_001466808	0.0
354	Mobile element protein	7	11	0	36	0	41	0.000179694519317161	0.0074177897574124	is602 transposase	WP_000336971	6.82093E-92
355	Phage tail fibers	7	11	0	36	0	41	0.000179694519317161	0.0074177897574124	tail fiber protein	WP_000385848	8.96209E-59
356	Glyoxylate carboligase (EC 4.1.1.47)	7	11	0	36	0	41	0.000179694519317161	0.0074177897574124	glyoxylate carboligase	YP_668496	5.52238E-24
357	Mobile element protein	7	11	0	36	2	39	0.000179694519317161	0.0074177897574124	transposase	WP_000596979	3.84098E-43
List of overrepresented genes in LEE positive STEC other than STEC in HUS-group 1
CDS	Function MyRAST	G1_yes	G1_no	G2_yes	G2_no	G3_yes	G3_no	P-value Raw	FDR<0.01	Function Blast2GO	Hit Accession	E-value
1	Long-chain-fatty-acid--CoA ligase (EC 6.2.1.3)	7	11	36	0	36	5	3.32459795221389e-07	0.000156276624733803	short-chain-fatty-acid-- ligase	YP_002293100	0.0
2	FIG00638277: hypothetical protein	8	10	36	0	37	4	1.82852887371764e-06	0.000267342787797123	inhibitor of apoptosis-promoting bax1 family protein	YP_001461976	9.65873E-118
3	Failed to assign function	9	9	36	0	37	4	9.14264436858821e-06	0.000805444669740015	branched-chain amino acid transport system permease component family protein	WP_001461725	0.0
4	FIG00638206: hypothetical protein	7	11	36	0	38	3	3.32459795221389e-07	0.000156276624733803	rfp- chloride channel family protein	YP_003229126	0.0
5	Failed to assign function	9	9	36	0	39	2	9.14264436858821e-06	0.000805444669740015	radical sam superfamily protein	YP_026196	0.0
6	Hypothetical transcriptional regulator yidL	7	11	36	0	40	1	3.32459795221389e-07	0.000156276624733803	bacterial regulatory helix-turn-helix family protein	YP_001732507	0.0
7	FIG00638146: hypothetical protein	9	9	36	0	40	1	9.14264436858821e-06	0.000805444669740015	phage protein	YP_003230357	0.0
8	Putative acetyltransferase	8	10	36	0	41	0	1.82852887371764e-06	0.000267342787797123	acetyltransferase	WP_001277594	2.8035E-117
9	Failed to assign function	8	10	36	0	41	0	1.82852887371764e-06	0.000267342787797123	hth-type transcriptional activator ttdr	WP_000458596	0.0
10	Failed to assign function	9	9	36	0	41	0	9.14264436858821e-06	0.000805444669740015	anaerobic nitric oxide reductase transcription regulator	WP_001351304	0.0
11	tRNA-binding protein YgjH	9	9	36	0	41	0	9.14264436858821e-06	0.000805444669740015	trna-binding protein ygjh	WP_024191515	4.42794E-70
12	Transcriptional regulator, AraC family	9	9	36	0	41	0	9.14264436858821e-06	0.000805444669740015	transcriptional regulator	WP_001343159	0.0
13	FIG00638165: hypothetical protein	9	9	36	0	41	0	9.14264436858821e-06	0.000805444669740015	helix-turn-helix family protein	YP_002927361	8.38662E-81
14	L-fucose isomerase (EC 5.3.1.25)	10	8	36	0	41	0	4.20561640955057e-05	0.00232432045748015	l-fucose isomerase	YP_003230803	0.0
15	Leader peptidase (Prepilin peptidase) (EC 3.4.23.43) / N-methyltransferase (EC 2.1.1.-)	9	9	35	1	26	15	7.49696838224231e-05	0.00346058144366252	type iv leader peptidase family protein	YP_003223898	3.97592E-96
16	Cyn operon transcriptional activator	9	9	35	1	28	13	7.49696838224231e-05	0.00346058144366252	hth-type transcriptional regulator	WP_001306927	0.0
17	FIG00638289: hypothetical protein	3	15	35	1	30	11	1.39981544739578e-09	1.83859396217947e-06	methylglyoxal detoxification protein	WP_001701731	0.0
18	Cyanate transport protein CynX	9	9	35	1	30	11	7.49696838224231e-05	0.00346058144366252	cyanate transporter	WP_001369164	0.0
19	Cyanate hydratase (EC 4.2.1.104)	9	9	35	1	31	10	7.49696838224231e-05	0.00346058144366252	cyanate hydratase	YP_001461517	1.60513E-99
20	LsrR, transcriptional repressor of lsr operon	9	9	35	1	32	9	7.49696838224231e-05	0.00346058144366252	transcriptional regulator lsrr	NP_707462	0.0
21	Methyl-accepting chemotaxis protein III (ribose and galactose chemoreceptor protein)	9	9	35	1	32	9	7.49696838224231e-05	0.00346058144366252	methyl-accepting chemotaxis protein iii	YP_001462694	0.0
22	Hydrogenase-4 component E (EC 1.-.-.-)	9	9	35	1	33	8	7.49696838224231e-05	0.00346058144366252	hydrogenase-4 component e	NP_289038	1.15019E-113
23	Hydrogenase-4 component J (EC 1.-.-.-)	9	9	35	1	33	8	7.49696838224231e-05	0.00346058144366252	formate hydrogenlyase maturation family protein	WP_001142095	6.54153E-94
24	FIG00638475: hypothetical protein	3	15	35	1	34	7	1.39981544739578e-09	1.83859396217947e-06	sugar phosphate isomerase	NP_418309	0.0
25	orf, hypothetical protein	7	11	35	1	34	7	3.39418256051603e-06	0.000378900459294946	conserved protein	WP_009008192	4.15264E-128
26	FIG00638952: hypothetical protein	7	11	35	1	34	7	3.39418256051603e-06	0.000378900459294946	inner membrane protein yidi	YP_001465161	1.62053E-67
27	Putative resistance protein	3	15	35	1	36	5	1.39981544739578e-09	1.83859396217947e-06	inner membrane protein yihn	WP_000956332	0.0
28	Hypothetical transcriptional regulator yihL	3	15	35	1	36	5	1.39981544739578e-09	1.83859396217947e-06	transcriptional regulator	YP_003231621	3.97526E-170
29	Fimbriae usher protein StcC	9	9	35	1	36	5	7.49696838224231e-05	0.00346058144366252	outer membrane protein	WP_023142854	0.0
30	Choline-sulfatase (EC 3.1.6.6)	7	11	35	1	38	3	3.39418256051603e-06	0.000378900459294946	sulfatase family protein	YP_003231800	0.0
31	Ser/Thr and Tyr protein phosphatase (dual specificity)	4	14	35	1	39	2	1.28231798497189e-08	1.0898194262867e-05	dual specificity catalytic domain protein	WP_001375409	0.0
32	Carbamate kinase (EC 2.7.2.2)	9	9	35	1	41	0	7.49696838224231e-05	0.00346058144366252	carbamate kinase	YP_003227628	0.0
33	Inner membrane protein	9	9	35	1	41	0	7.49696838224231e-05	0.00346058144366252	flagellar brake protein	YP_310143	4.1395E-172
34	ADA regulatory protein / Methylated-DNA--protein-cysteine methyltransferase (EC 2.1.1.63)	9	9	35	1	41	0	7.49696838224231e-05	0.00346058144366252	bifunctional transcriptional activator dna repair enzyme ada	YP_002293756	0.0
35	FIG00638318: hypothetical protein	9	9	35	1	41	0	7.49696838224231e-05	0.00346058144366252	cyanate transporter family protein	WP_001396688	0.0
36	Two-component response regulator CreC	9	9	35	1	41	0	7.49696838224231e-05	0.00346058144366252	sensor protein	YP_410697	0.0
37	Putative outer membrane protein	7	11	34	2	1	40	1.87027963869892e-05	0.00143732979893202	lpxr	WP_000628028	0.0
38	Hydrogenase-4 component B (EC 1.-.-.-) / Formate hydrogenlyase subunit 3	0	18	34	2	16	25	1.96025129168993e-12	1.41608553311681e-08	hydrogenase-4 component b	WP_024237058	0.0
39	CRISPR-associated protein, Cas2	8	10	34	2	28	13	8.37644051495006e-05	0.00384199404952376	crispr-associated endoribonuclease subtype i-e	NP_311635	3.26125E-60
40	Protein YjgL, putative CCAAT-box DNA binding protein subunit B	7	11	34	2	29	12	1.87027963869892e-05	0.00143732979893202	protein ccaat-box dna binding protein subunit b	YP_003232297	0.0
41	Formate hydrogenlyase transcriptional activator	6	12	34	2	33	8	3.69967596281817e-06	0.000408037544357228	dna-binding transcriptional activator	YP_003230476	0.0
42	Sodium-Choline Symporter	7	11	34	2	36	5	1.87027963869892e-05	0.00143732979893202	symporter	YP_001465163	0.0
43	FIG00639909: hypothetical protein	0	18	34	2	37	4	1.96025129168993e-12	1.41608553311681e-08	family transcriptional regulator	WP_001318027	4.88819E-31
44	Putative lipase in cluster with Phosphatidate cytidylyltransferase	7	11	34	2	37	4	1.87027963869892e-05	0.00143732979893202	hydrolase	YP_003229027	0.0
45	Allantoinase (EC 3.5.2.5)	8	10	34	2	41	0	8.37644051495006e-05	0.00384199404952376	allantoinase	YP_002291812	0.0
46	COG3541: Predicted nucleotidyltransferase	0	18	33	3	23	18	1.37217590418296e-11	4.95629936590884e-08	nucleotidyltransferase family protein	WP_001697550	0.0
47	Failed to assign function	0	18	33	3	23	18	1.37217590418296e-11	4.95629936590884e-08	spfh domain band 7 family protein	WP_001495680	0.0
48	FIG01049009: hypothetical protein	7	11	33	3	25	16	7.37142379422834e-05	0.00346058144366252	conserved protein	YP_002389294	0.0
49	Putative SAM-dependent methyltransferases	4	14	33	3	29	12	4.74367183683931e-07	0.000201578149113689	methyltransferase domain protein	NP_287402	1.70593E-161
50	YeeU protein (antitoxin to YeeV)	1	17	32	4	16	25	2.05140297675352e-09	2.46988918401124e-06	phage protein	YP_001458813	4.14444E-31
51	FIG00639142: hypothetical protein	4	14	32	4	28	13	1.92076336032631e-06	0.000267342787797123	intergenic-region protein	WP_001462762	1.64652E-18
52	FIG00642443: hypothetical protein	3	15	32	4	38	3	2.67739158449308e-07	0.000143270198565763	dna-binding protein	YP_002404309	3.76999E-144
53	FIG00638089: hypothetical protein	6	12	31	5	6	35	0.000159597231896699	0.00660705102132811	hypothetical protein ECO26_2447	YP_003229432	1.6526E-36
54	Mobile element protein	3	15	31	5	20	21	9.85623954693032e-07	0.000267342787797123	insertion element is1 protein insb	WP_005039619	1.90582E-45
55	FIG00641476: hypothetical protein	3	15	31	5	23	18	9.85623954693032e-07	0.000267342787797123	hypothetical protein EC55989_3343	YP_002404308	7.50484E-45
56	Failed to assign function	3	15	31	5	25	16	9.85623954693032e-07	0.000267342787797123	hypothetical protein	YP_005276598	1.8705E-13
57	D-serine permease DsdX	3	15	31	5	29	12	9.85623954693032e-07	0.000267342787797123	permease	WP_021567503	1.17163E-27
58	Sucrose-6-phosphate hydrolase (EC 3.2.1.26)	3	15	31	5	31	10	9.85623954693032e-07	0.000267342787797123	sucrose-6-phosphate hydrolase	YP_001463698	0.0
59	Sucrose specific transcriptional regulator CscR, LacI family	3	15	31	5	31	10	9.85623954693032e-07	0.000267342787797123	sucrose operon repressor	YP_002387820	0.0
60	PsiA protein	6	12	31	5	34	7	0.000159597231896699	0.00660705102132811	plasmid sos inhibition protein a	YP_004119756	2.13834E-141
61	FIG00641264: hypothetical protein	3	15	30	6	4	37	3.16743068837495e-06	0.000363198718933661	conserved protein	WP_001470661	1.92527E-33
62	FIG00641704: hypothetical protein	3	15	30	6	4	37	3.16743068837495e-06	0.000363198718933661	hypothetical protein ECED1_5037	YP_002400782	4.33157E-26
63	orf; Unknown function	3	15	30	6	4	37	3.16743068837495e-06	0.000363198718933661	conserved protein	WP_001004880	2.33927E-29
64	hypothetical protein	3	15	30	6	10	31	3.16743068837495e-06	0.000363198718933661	transposase	YP_006133018	5.92025E-18
65	FIG00638000: hypothetical protein	3	15	30	6	14	27	3.16743068837495e-06	0.000363198718933661	family transcriptional regulator	WP_001387282	9.90156E-39
66	FIG00638721: hypothetical protein	4	14	30	6	18	23	1.95309811909893e-05	0.00148654341346532	pf11682 family protein	YP_002391774	1.51994E-95
67	Glycosyltransferase IroB	0	18	30	6	22	19	1.38864201503315e-09	1.83859396217947e-06	glucosyl-transferase	YP_003228369	0.0
68	Putative exported protein precursor	0	18	30	6	26	15	1.38864201503315e-09	1.83859396217947e-06	outer membrane protein	AAN81391	1.49824E-140
69	Aldose-ketose isomerase YihS	3	15	30	6	26	15	3.16743068837495e-06	0.000363198718933661	glucosamine isomerase	CDL26975	0.0
70	Xanthosine operon regulatory protein XapR, LysR family	0	18	30	6	27	14	1.38864201503315e-09	1.83859396217947e-06	hth-type transcriptional regulator xapr	WP_000442952	0.0
71	Sugar-1-epimerase YihR	3	15	30	6	27	14	3.16743068837495e-06	0.000363198718933661	aldose-1-epimerase	WP_000430815	0.0
72	Glucuronide transport protein YihO	3	15	30	6	27	14	3.16743068837495e-06	0.000363198718933661	inner membrane symporter yihp	WP_024241265	0.0
73	Outer membrane sugar transport protein YshA	3	15	30	6	27	14	3.16743068837495e-06	0.000363198718933661	porin ompl	AAB03009	3.42808E-157
74	putative phage inhibition, colicin resistance and tellurite resistance protein	3	15	29	7	2	39	9.11781268932561e-06	0.000805444669740015	terf	YP_002269834	4.54196E-84
75	orf; Unknown function	3	15	29	7	4	37	9.11781268932561e-06	0.000805444669740015	conserved protein	NP_286721	6.68149E-52
76	FIG00642259: hypothetical protein	3	15	29	7	8	33	9.11781268932561e-06	0.000805444669740015	shia domain protein	NP_309389	8.66179E-40
77	FIG00643174: hypothetical protein	4	14	29	7	10	31	5.22580821962179e-05	0.00256811146792842	colicin m immunity protein	YP_002756569	1.96575E-66
78	Flagellar hook-associated protein FliD	1	17	29	7	14	27	1.08512454603305e-07	6.81646932221109e-05	flagellar hook-associated protein 2	YP_002398129	0.0
79	Failed to assign function	0	18	29	7	16	25	4.95943576797556e-09	4.47837049848193e-06	hypothetical protein	WP_024245286	2.59084E-75
80	Hydrogenase-4 component D (EC 1.-.-.-)	3	15	29	7	16	25	9.11781268932561e-06	0.000805444669740015	hydrogenase-4 component d	YP_003230470	0.0
81	DNA helicase	3	15	29	7	16	25	9.11781268932561e-06	0.000805444669740015	rep helicase-like protein	YP_003228378	0.0
82	putative membrane protein	3	15	29	7	17	24	9.11781268932561e-06	0.000805444669740015	membrane protein	NP_309401	8.64022E-101
83	Phosphate starvation-inducible protein PhoH, predicted ATPase	0	18	29	7	25	16	4.95943576797556e-09	4.47837049848193e-06	protein phoh	WP_001323668	4.16995E-61
84	FIG00638961: hypothetical protein	0	18	29	7	26	15	4.95943576797556e-09	4.47837049848193e-06	conserved protein	NP_417940	6.75275E-84
85	FIG00641784: hypothetical protein	3	15	29	7	26	15	9.11781268932561e-06	0.000805444669740015	hypothetical protein Z1194	NP_286729	1.06598E-111
86	Alpha-glucosyltransferase YihQ	3	15	29	7	26	15	9.11781268932561e-06	0.000805444669740015	glycosyl hydrolases 31 family protein	YP_003231615	0.0
87	Maltose-6'-phosphate glucosidase (EC 3.2.1.122)	4	14	29	7	29	12	5.22580821962179e-05	0.00256811146792842	6-phospho-alpha-glucosidase	YP_002295243	8.16711E-159
88	Outer-membrane protein yhbX precursor	4	14	29	7	30	11	5.22580821962179e-05	0.00256811146792842	inner membrane	WP_000470374	0.0
89	Fructokinase (EC 2.7.1.4)	0	18	29	7	32	9	4.95943576797556e-09	4.47837049848193e-06	fructokinase	YP_003230363	0.0
90	FIG00638493: hypothetical protein	5	13	29	7	34	7	0.000242075268026544	0.00935161356269386	impa-related family protein	YP_002385707	0.0
91	putative hemolysin activator protein	3	15	28	8	3	38	2.39472803323198e-05	0.00155851489297908	potra -type family protein	WP_001428611	0.0
92	Hydrogenase-4 component I (EC 1.-.-.-)	2	16	28	8	11	30	3.40926492997944e-06	0.000378900459294946	formate hydrogenlyase subunit 7	WP_001341609	1.18106E-103
93	FIG00639376: hypothetical protein	0	18	28	8	16	25	1.61181662459205e-08	1.10892983771933e-05	conserved protein	YP_003230659	0.0
94	Putative cytoplasmic protein	0	18	28	8	21	20	1.61181662459205e-08	1.10892983771933e-05	yoag domain protein	YP_002293245	2.54985E-18
95	COG0148: Enolase	0	18	28	8	23	18	1.61181662459205e-08	1.10892983771933e-05	zeta toxin family protein	YP_002405395	0.0
96	Xanthosine phosphorylase (EC 2.4.2.1)	0	18	28	8	27	14	1.61181662459205e-08	1.10892983771933e-05	xanthosine phosphorylase	NP_416902	0.0
97	YqeJ protein	4	14	28	8	31	10	0.00012775355383328	0.00542877454642125	protein	YP_311837	1.86382E-109
98	hypothetical protein	2	16	27	9	1	40	8.88606903727022e-06	0.000805444669740015	non-lee-encoded type iii secreted effector	YP_003230601	0.0
99	FIG00638542: hypothetical protein	0	18	27	9	19	22	4.83544987377616e-08	3.17557180801445e-05	helix-turn-helix family protein	YP_405986	1.23551E-45
100	TonB-dependent receptor; Outer membrane receptor for ferrienterochelin and colicins	3	15	27	9	28	13	5.81773060028868e-05	0.00284930751569393	outer membrane insertion c-terminal signal domain protein	YP_003230995	0.0
101	Mobile element protein	1	17	26	10	1	40	2.39838313739298e-06	0.000296169568966272	is4 familly	WP_001375545	1.09183E-159
102	putative membrane protein	3	15	26	10	4	37	0.000132114161451312	0.0055487947809551	membrane protein	WP_000282206	0.0
103	Phosphoesterase (EC 3.1.-.-)	0	18	26	10	8	33	1.35392596465733e-07	7.52366243744965e-05	phosphodiesterase yaei	YP_003227266	0.0
104	Integrase	3	15	26	10	8	33	0.000132114161451312	0.0055487947809551	integrase	NP_286655	0.0
105	FIG00640819: hypothetical protein	3	15	26	10	9	32	0.000132114161451312	0.0055487947809551	hypothetical protein Z1205	NP_286740	4.01503E-142
106	FIG00638496: hypothetical protein	1	17	26	10	13	28	2.39838313739298e-06	0.000296169568966272	hypothetical protein	WP_001700672	2.70544E-161
107	Failed to assign function	0	18	26	10	15	26	1.35392596465733e-07	7.52366243744965e-05	hypothetical phage protein	YP_002294180	1.04955E-80
108	FIG00642194: hypothetical protein	3	15	26	10	22	19	0.000132114161451312	0.0055487947809551	conserved protein	WP_000350594	6.8239E-70
109	Phage DNA-packaging protein	0	18	25	11	8	33	3.56944117955114e-07	0.000156276624733803	dna packaging protein	WP_000012985	1.37754E-81
110	Ankyrin-repeat protein A	0	18	25	11	10	31	3.56944117955114e-07	0.000156276624733803	enterotoxin	WP_001345136	0.0
111	Uncharacterized protein yjfZ	0	18	25	11	20	21	3.56944117955114e-07	0.000156276624733803	pf10887 family protein	YP_003232247	0.0
112	Type III secretion inner membrane protein (YscU,SpaS,EscU,HrcU,SsaU, homologous to flagellar export components)	0	18	24	12	1	40	8.92360294887787e-07	0.000267342787797123	family type iii secretion protein	WP_001613736	4.01737E-130
113	TRAP dicarboxylate transporter, DctM subunit, unknown substrate 8	0	18	24	12	7	34	8.92360294887787e-07	0.000267342787797123	c4-dicarboxylate transporter large subunit	YP_002332098	0.0
114	TRAP-type transport system, small permease component, predicted N-acetylneuraminate transporter	0	18	24	12	7	34	8.92360294887787e-07	0.000267342787797123	tripartite atp-independent periplasmic transporter (dctq-like) protein	YP_003232421	1.17927E-77
115	Regulatory protein Cro of bacteriophage BP-933W	1	17	24	12	9	32	1.37423485412718e-05	0.00107907310719726	kda cro protein	NP_287826	1.8578E-49
116	putative regulator; Regulation (Phage or Prophage Related)	1	17	24	12	9	32	1.37423485412718e-05	0.00107907310719726	helix-turn-helix family protein	WP_000233323	6.25815E-75
117	Arabinose 5-phosphate isomerase (EC 5.3.1.13)	0	18	24	12	11	30	8.92360294887787e-07	0.000267342787797123	phosphosugar isomerase	WP_001377601	4.98318E-123
118	Cystathionine beta-lyase (EC 4.4.1.8) (CBL) (Beta-cystathionase) (Cysteine lyase) / Maltose regulon modulator	0	18	24	12	11	30	8.92360294887787e-07	0.000267342787797123	cystathionine beta-lyase	YP_003230817	0.0
119	PTS system, maltose and glucose-specific IIC component (EC 2.7.1.69) / PTS system, maltose and glucose-specific IIB component (EC 2.7.1.69)	0	18	24	12	11	30	8.92360294887787e-07	0.000267342787797123	phosphotransferase system enzyme:iib iic component	YP_003230818	0.0
120	Beta-glucoside bgl operon antiterminator, BglG family	0	18	24	12	11	30	8.92360294887787e-07	0.000267342787797123	antiterminator	WP_000464369	1.0133E-175
121	YcgN (Fragment)	0	18	24	12	11	30	8.92360294887787e-07	0.000267342787797123	upf0260 protein ycgn	WP_000512275	1.41352E-136
122	FIG00642859: hypothetical protein	0	18	24	12	15	26	8.92360294887787e-07	0.000267342787797123	hypothetical protein ECO111_p2-092	YP_003237996	1.55961E-31
123	FIG00639255: hypothetical protein	0	18	24	12	18	23	8.92360294887787e-07	0.000267342787797123	peptidase	WP_001700873	0.0
124	FIG00637883: hypothetical protein	0	18	24	12	18	23	8.92360294887787e-07	0.000267342787797123	lipoprotein	WP_000011863	0.0
125	FIG00638269: hypothetical protein	0	18	24	12	22	19	8.92360294887787e-07	0.000267342787797123	phage protein	WP_001342092	7.29895E-19
126	Phosphate starvation-inducible protein PhoH, predicted ATPase	0	18	24	12	24	17	8.92360294887787e-07	0.000267342787797123	protein phoh	WP_001556530	0.0
127	FIG00638895: hypothetical protein	1	17	24	12	25	16	1.37423485412718e-05	0.00107907310719726	phage protein	YP_003227663	5.40025E-110
128	Protein NinE	1	17	24	12	26	15	1.37423485412718e-05	0.00107907310719726	protein nine	WP_000518235	5.41651E-27
129	Putative sucrose phosphorylase (EC 2.4.1.7)	0	18	23	13	0	41	2.12793608780932e-06	0.000267342787797123	sucrose phosphorylase	WP_023143154	8.99427E-98
130	Failed to assign function	0	18	23	13	0	41	2.12793608780932e-06	0.000267342787797123	acetyl- :acetoacetyl- transferase alpha beta subunit	WP_024237352	1.46471E-163
131	Acetyl-CoA:acetoacetyl-CoA transferase, alpha subunit (EC 2.8.3.8)	0	18	23	13	0	41	2.12793608780932e-06	0.000267342787797123	coenzyme a transferase family protein	WP_001342179	0.0
132	Lactaldehyde dehydrogenase involved in fucose or rhamnose utilization (EC 1.2.1.22)	0	18	23	13	0	41	2.12793608780932e-06	0.000267342787797123	alcohol dehydrogenase	YP_003231587	0.0
133	Molybdate metabolism regulator	0	18	23	13	0	41	2.12793608780932e-06	0.000267342787797123	wgr domain protein	WP_000680162	0.0
134	Cell Inhibiting Factor (Cif)	0	18	23	13	1	40	2.12793608780932e-06	0.000267342787797123	cell division protein	WP_000652081	0.0
135	FIG00638116: hypothetical protein	2	16	23	13	1	40	0.000223790233337935	0.00866842169240343	phage protein	YP_003230330	2.43155E-75
136	Mobile element protein	0	18	23	13	2	39	2.12793608780932e-06	0.000267342787797123	integrase core domain partial	WP_000001467	7.65121E-107
137	Putative exported protein	0	18	23	13	3	38	2.12793608780932e-06	0.000267342787797123	dknyy family protein	WP_001324310	1.4816E-92
138	Failed to assign function	0	18	23	13	3	38	2.12793608780932e-06	0.000267342787797123	ribose abc transporter	NP_755883	6.2564E-169
139	Mobile element protein	1	17	23	13	4	37	3.0546179325005e-05	0.00197022856646282	integrase	CAB59975	1.35043E-174
140	hypothetical protein	2	16	23	13	4	37	0.000223790233337935	0.00866842169240343	phage protein	YP_007111834	2.4532E-29
141	Phage EaA protein	0	18	23	13	5	36	2.12793608780932e-06	0.000267342787797123	valyl-trna synthetase	YP_003230652	0.0
142	FIG00637932: hypothetical protein	0	18	23	13	5	36	2.12793608780932e-06	0.000267342787797123	flagellar biosynthesis anti-sigma factor	YP_003227352	6.40198E-28
143	putative membrane protein	2	16	23	13	5	36	0.000223790233337935	0.00866842169240343	transmembrane protein	YP_003229739	2.4201E-153
144	Failed to assign function	0	18	23	13	6	35	2.12793608780932e-06	0.000267342787797123	alpha c-terminal all-beta domain protein	WP_001440793	2.68175E-126
145	Flagellar biosynthesis protein FlhA	0	18	23	13	6	35	2.12793608780932e-06	0.000267342787797123	flagellar biosynthesis protein	WP_001140804	0.0
146	Flagellar biosynthesis protein FlhB	0	18	23	13	6	35	2.12793608780932e-06	0.000267342787797123	flhb family protein	WP_000785657	0.0
147	Flagellar biosynthesis protein FliR	0	18	23	13	6	35	2.12793608780932e-06	0.000267342787797123	flagellar biosynthetic protein	WP_001310546	2.16041E-121
148	Flagellar biosynthesis protein FliQ	0	18	23	13	6	35	2.12793608780932e-06	0.000267342787797123	bacterial export 3 family protein	YP_003227338	1.25723E-26
149	Flagellar biosynthesis protein FliP	0	18	23	13	6	35	2.12793608780932e-06	0.000267342787797123	flagellar biosynthetic protein	WP_000830281	3.70758E-127
150	Flagellar motor switch protein FliN	0	18	23	13	6	35	2.12793608780932e-06	0.000267342787797123	flagellar motor switch protein	YP_006167278	2.97909E-63
151	Flagellar motor switch protein FliM	0	18	23	13	6	35	2.12793608780932e-06	0.000267342787797123	surface presentation of antigens protein	YP_003227341	0.0
152	Flagellar regulatory protein FleQ	0	18	23	13	6	35	2.12793608780932e-06	0.000267342787797123	sigma-54 interaction domain protein	WP_009008331	0.0
153	Flagellar hook-basal body complex protein FliE	0	18	23	13	6	35	2.12793608780932e-06	0.000267342787797123	flagellar hook-basal body complex protein	YP_003227343	2.26475E-39
154	Flagellar motor switch protein FliG	0	18	23	13	6	35	2.12793608780932e-06	0.000267342787797123	flagellar motor switch protein	WP_001308395	0.0
155	Flagellar assembly protein FliH	0	18	23	13	6	35	2.12793608780932e-06	0.000267342787797123	flagellar assembly family protein	YP_003227346	3.96152E-138
156	Flagellum-specific ATP synthase FliI	0	18	23	13	6	35	2.12793608780932e-06	0.000267342787797123	atp synthase	YP_003227347	0.0
157	FIG00639403: hypothetical protein	0	18	23	13	6	35	2.12793608780932e-06	0.000267342787797123	flagellar export protein	YP_003227348	9.69213E-71
158	Glycerol-3-phosphate cytidylyltransferase (EC 2.7.7.39)	0	18	23	13	6	35	2.12793608780932e-06	0.000267342787797123	glycerol-3-phosphate cytidylyltransferase	YP_003227349	1.15464E-89
159	Cps2A	0	18	23	13	6	35	2.12793608780932e-06	0.000267342787797123	glycosyl transferase 2 family protein	WP_000294389	0.0
160	Lysine-N-methylase (EC 2.1.1.-)	0	18	23	13	6	35	2.12793608780932e-06	0.000267342787797123	lateral flagellar associated protein	YP_003227350	0.0
161	FIG00641064: hypothetical protein	0	18	23	13	6	35	2.12793608780932e-06	0.000267342787797123	lateral flagellar chaperone protein	YP_003227351	5.79427E-82
162	Flagellar basal-body P-ring formation protein FlgA	0	18	23	13	6	35	2.12793608780932e-06	0.000267342787797123	flagella basal body p-ring formation protein	YP_003227353	2.23096E-153
163	Flagellar basal-body rod protein FlgB	0	18	23	13	6	35	2.12793608780932e-06	0.000267342787797123	flagellar basal-body rod protein	WP_001315265	6.12523E-65
164	Flagellar basal-body rod protein FlgC	0	18	23	13	6	35	2.12793608780932e-06	0.000267342787797123	flagellar basal-body rod protein	WP_024216450	3.17607E-76
165	Flagellar basal-body rod modification protein FlgD	0	18	23	13	6	35	2.12793608780932e-06	0.000267342787797123	flagellar hook capping family protein	YP_006137328	6.45638E-125
166	Flagellar basal-body rod protein FlgG	0	18	23	13	6	35	2.12793608780932e-06	0.000267342787797123	flagellar basal-body rod protein	YP_002411046	1.61292E-154
167	Flagellar L-ring protein FlgH	0	18	23	13	6	35	2.12793608780932e-06	0.000267342787797123	flagellar l-ring protein	YP_003227360	4.55402E-175
168	Flagellar P-ring protein FlgI	0	18	23	13	6	35	2.12793608780932e-06	0.000267342787797123	flagellar p-ring protein 1	YP_003227361	0.0
169	Flagellar protein FlgJ [peptidoglycan hydrolase] (EC 3.2.1.-)	0	18	23	13	6	35	2.12793608780932e-06	0.000267342787797123	lateral flagellar peptidoglycan hydrolase	WP_001589748	2.02543E-59
170	Flagellar hook-associated protein FlgL	0	18	23	13	6	35	2.12793608780932e-06	0.000267342787797123	flagellar hook-associated protein 3	YP_003227364	6.62713E-156
171	FIG00639166: hypothetical protein	0	18	23	13	6	35	2.12793608780932e-06	0.000267342787797123	lateral flagellar hook associated protein	WP_001195933	1.63169E-173
172	probable regulatory protein YPO0736	0	18	23	13	6	35	2.12793608780932e-06	0.000267342787797123	lateral flagellar transmembrane regulator	YP_003227366	0.0
173	Flagellin protein FlaA	0	18	23	13	6	35	2.12793608780932e-06	0.000267342787797123	bacterial flagellin family protein	YP_002411056	9.42555E-126
174	Flagellar hook-associated protein FliD	0	18	23	13	6	35	2.12793608780932e-06	0.000267342787797123	lateral flagellar filament capping protein	WP_000609684	0.0
175	Flagellar hook-length control protein FliK	0	18	23	13	6	35	2.12793608780932e-06	0.000267342787797123	flagellar hook-length control protein	YP_003227371	1.17986E-134
176	FIG00639010: hypothetical protein	0	18	23	13	6	35	2.12793608780932e-06	0.000267342787797123	flagellar basal body-associated family protein	WP_001393689	5.50792E-79
177	Flagellar motor rotation protein MotA	0	18	23	13	6	35	2.12793608780932e-06	0.000267342787797123	flagellar motor stator protein	YP_003232831	0.0
178	Flagellar motor rotation protein MotB	0	18	23	13	6	35	2.12793608780932e-06	0.000267342787797123	chemotaxis protein	YP_003227375	0.0
179	FIG00641110: hypothetical protein	0	18	23	13	7	34	2.12793608780932e-06	0.000267342787797123	hypothetical protein ECO26_5378	YP_003232254	0.0
180	Ribose ABC transport system, ATP-binding protein RbsA (TC 3.A.1.2.1)	0	18	23	13	7	34	2.12793608780932e-06	0.000267342787797123	sugar uptake abc transporter atp-binding protein	YP_003231270	0.0
181	Transcriptional repressor of aga operon	0	18	23	13	7	34	2.12793608780932e-06	0.000267342787797123	family transcriptional regulator	YP_542672	0.0
182	Putative sugar kinase, PfkB family protein (EC 2.7.1.-)	0	18	23	13	7	34	2.12793608780932e-06	0.000267342787797123	pfkb family carbohydrate kinase	WP_001275272	0.0
183	TIORF127 protein	0	18	23	13	7	34	2.12793608780932e-06	0.000267342787797123	tiorf127 protein	YP_003231267	0.0
184	Fructokinase (EC 2.7.1.4)	0	18	23	13	7	34	2.12793608780932e-06	0.000267342787797123	carbohydrate kinase	YP_003231268	0.0
185	Ribose ABC transport system, permease protein RbsC (TC 3.A.1.2.1)	0	18	23	13	7	34	2.12793608780932e-06	0.000267342787797123	ribose transport system permease	YP_003231269	9.82216E-168
186	TRAP transporter solute receptor, unknown substrate 6	0	18	23	13	7	34	2.12793608780932e-06	0.000267342787797123	c4-dicarboxylate-binding periplasmic protein	YP_543995	0.0
187	PTS system, mannose-specific IID component (EC 2.7.1.69)	1	17	23	13	7	34	3.0546179325005e-05	0.00197022856646282	pts system mannose fructose sorbose iid component family protein	YP_002388403	0.0
188	Failed to assign function	0	18	23	13	10	31	2.12793608780932e-06	0.000267342787797123	hypothetical protein	YP_005280112	3.15197E-31
189	D-3-phosphoglycerate dehydrogenase (EC 1.1.1.95)	0	18	23	13	11	30	2.12793608780932e-06	0.000267342787797123	d-isomer specific 2-hydroxyacid nad binding domain protein	YP_003230815	0.0
190	Shiga toxin A-chain precursor (EC 3.2.2.22)	2	16	23	13	19	22	0.000223790233337935	0.00866842169240343	shiga toxin subunit a	ADG56725	0.0
191	Holliday junction resolvase / Crossover junction endodeoxyribonuclease rusA (EC 3.1.22.-)	0	18	23	13	26	15	2.12793608780932e-06	0.000267342787797123	crossover junction endodeoxy- ribonuclease rusa	NP_415082	3.28072E-81
192	Putative sucrose phosphorylase (EC 2.4.1.7)	0	18	22	14	0	41	4.86385391499277e-06	0.000474817306512267	sucrose phosphorylase	WP_000459435	0.0
193	Failed to assign function	1	17	22	14	0	41	6.5054046113028e-05	0.00315402972564104	antirepressor protein cro	YP_001449261	4.71416E-36
194	Molybdate metabolism regulator	0	18	22	14	1	40	4.86385391499277e-06	0.000474817306512267	twice split molybdate metabolism regulator	WP_024228772	0.0
195	hypothetical protein	0	18	22	14	2	39	4.86385391499277e-06	0.000474817306512267	sukh-3 immunity family protein	YP_002386019	8.90435E-98
196	Failed to assign function	0	18	22	14	2	39	4.86385391499277e-06	0.000474817306512267	c3-like protein	NP_958208	9.07044E-18
197	Failed to assign function	0	18	22	14	3	38	4.86385391499277e-06	0.000474817306512267	hypothetical protein ECO26_0638	YP_003227708	5.06507E-78
198	hypothetical protein	0	18	22	14	5	36	4.86385391499277e-06	0.000474817306512267	hypothetical protein	WP_001341484	3.26709E-14
199	Flagellar M-ring protein FliF	0	18	22	14	6	35	4.86385391499277e-06	0.000474817306512267	flagellar m-ring protein	YP_003227344	0.0
200	Flagellar basal-body rod protein FlgF	0	18	22	14	6	35	4.86385391499277e-06	0.000474817306512267	flagellar hook-basal body protein	YP_003227358	9.38634E-148
201	Flagellar hook-associated protein FlgK	0	18	22	14	6	35	4.86385391499277e-06	0.000474817306512267	flagellar hook-associated protein	YP_003227363	0.0
202	Flagellar biosynthesis protein FliS	0	18	22	14	6	35	4.86385391499277e-06	0.000474817306512267	flagellar protein	YP_001726302	1.75287E-80
203	FIG00639370: hypothetical protein	0	18	22	14	6	35	4.86385391499277e-06	0.000474817306512267	lateral flagellar chaperone protein	WP_001316130	1.11926E-34
204	RNA polymerase sigma factor for flagellar operon	0	18	22	14	6	35	4.86385391499277e-06	0.000474817306512267	flagellar biosynthesis sigma factor	YP_006094618	1.14855E-147
205	Putative Na(+)/H(+) exchanger protein, CPA1 family precursor	0	18	22	14	7	34	4.86385391499277e-06	0.000474817306512267	na+ h+ antiporter	YP_003232423	0.0
206	FIG00641267: hypothetical protein	0	18	22	14	14	27	4.86385391499277e-06	0.000474817306512267	hypothetical protein ECO26_3713	YP_003230650	2.99035E-32
207	COG2932: Predicted transcriptional regulator	0	18	22	14	14	27	4.86385391499277e-06	0.000474817306512267	helix-turn-helix family protein	WP_019842147	1.64065E-180
208	Failed to assign function	1	17	22	14	16	25	6.5054046113028e-05	0.00315402972564104	antirepressor protein cro	WP_023228645	4.63559E-43
209	FIG00638399: hypothetical protein	0	18	22	14	19	22	4.86385391499277e-06	0.000474817306512267	endoribonuclease	YP_002384181	3.25767E-68
210	hypothetical protein	0	18	22	14	21	20	4.86385391499277e-06	0.000474817306512267	inner membrane protein	BAB33410	1.91132E-64
211	Shikimate kinase I (EC 2.7.1.71)	1	17	22	14	33	8	6.5054046113028e-05	0.00315402972564104	shikimate kinase 1	WP_001503195	1.59222E-112
212	Failed to assign function	0	18	21	15	0	41	1.07004786129841e-05	0.000858891750002188	hypothetical protein ECO26_0588	YP_003227662	1.31447E-83
213	hypothetical protein	0	18	21	15	0	41	1.07004786129841e-05	0.000858891750002188	hepn domain protein	YP_003227661	7.73976E-91
214	FIG00642656: hypothetical protein	0	18	21	15	1	40	1.07004786129841e-05	0.000858891750002188	type iii restriction res subunit	YP_003231836	0.0
215	Phage protein	0	18	21	15	2	39	1.07004786129841e-05	0.000858891750002188	ead ea22-like family protein	YP_003230651	4.92587E-65
216	Invasin	0	18	21	15	2	39	1.07004786129841e-05	0.000858891750002188	adhesin invasin	WP_001341730	1.0883E-130
217	Mobile element protein	0	18	21	15	4	37	1.07004786129841e-05	0.000858891750002188	transposase	WP_000839180	7.4307E-84
218	Type I restriction-modification system, restriction subunit R (EC 3.1.21.3)	0	18	21	15	4	37	1.07004786129841e-05	0.000858891750002188	type i restriction enzyme r protein	YP_672515	0.0
219	Phage NinC	0	18	21	15	6	35	1.07004786129841e-05	0.000858891750002188	phosphoadenosine phosphosulfate reductase family protein	YP_003230648	0.0
220	Flagellar hook protein FlgE	0	18	21	15	6	35	1.07004786129841e-05	0.000858891750002188	flagellar hook protein	YP_003227357	0.0
221	Maltose/maltodextrin ABC transporter, permease protein MalF	1	17	21	15	6	35	0.000133269597270802	0.00554893124313703	sugar transporter subunit	WP_023981372	0.0
222	dTDP-4-dehydrorhamnose reductase (EC 1.1.1.133)	0	18	21	15	11	30	1.07004786129841e-05	0.000858891750002188	dtdp-4-dehydrorhamnose reductase	YP_003229914	0.0
223	Flagellar biosynthesis protein FliC	0	18	21	15	11	30	1.07004786129841e-05	0.000858891750002188	flagellin	YP_003229794	0.0
224	iron aquisition yersiniabactin synthesis enzyme (Irp3)	0	18	21	15	13	28	1.07004786129841e-05	0.000858891750002188	thiazolinyl-s-hmwp1 reductase	YP_003229841	0.0
225	iron aquisition yersiniabactin synthesis enzyme (YbtT,resembles thioesterases)	0	18	21	15	13	28	1.07004786129841e-05	0.000858891750002188	yersiniabactin thioesterase component	YP_006139150	0.0
226	iron aquisition outermembrane yersiniabactin receptor (FyuA,Psn,pesticin receptor)	0	18	21	15	13	28	1.07004786129841e-05	0.000858891750002188	siderophore receptor protein	WP_009484410	0.0
227	IncI1 plasmid conjugative transfer NusG-type transcription antiterminator TraB	1	17	21	15	16	25	0.000133269597270802	0.00554893124313703	transcription antitermination factor	YP_002756602	8.64568E-152
228	IncI1 plasmid conjugative transfer protein TraC	1	17	21	15	18	23	0.000133269597270802	0.00554893124313703	transfer protein c	WP_001370630	1.29454E-146
229	Uncharacterized protein ImpJ/VasE	0	18	20	16	0	41	2.2738517052591e-05	0.00148654341346532	type vi secretion protein	WP_023563512	1.28988E-104
230	Uncharacterized protein ImpJ/VasE	0	18	20	16	0	41	2.2738517052591e-05	0.00148654341346532	type vi secretion protein	WP_000011867	0.0
231	Type III secretion inner membrane protein (YscQ,homologous to flagellar export components)	0	18	20	16	0	41	2.2738517052591e-05	0.00148654341346532	type iii secretion apparatus family	WP_009008252	1.4739E-28
232	Phage repressor	0	18	20	16	0	41	2.2738517052591e-05	0.00148654341346532	repressor protein ci	YP_001449260	5.93348E-171
233	Failed to assign function	0	18	20	16	0	41	2.2738517052591e-05	0.00148654341346532	cp4-like integrase domain protein	WP_001342206	6.2903E-29
234	Chaperone protein hchA	0	18	20	16	0	41	2.2738517052591e-05	0.00148654341346532	chaperone hcha	WP_000607839	3.16072E-170
235	Inner membrane protein YqiK	0	18	20	16	0	41	2.2738517052591e-05	0.00148654341346532	inner membrane protein yqik	WP_000308451	6.62741E-64
236	Inner membrane protein YqiK	0	18	20	16	0	41	2.2738517052591e-05	0.00148654341346532	spfh domain band 7 family protein	WP_000341041	3.05454E-144
237	Failed to assign function	0	18	20	16	0	41	2.2738517052591e-05	0.00148654341346532	conserved protein	YP_003230166	3.72754E-79
238	Failed to assign function	0	18	20	16	0	41	2.2738517052591e-05	0.00148654341346532	hypothetical protein ECSE_0571	YP_002291846	3.98348E-53
239	Failed to assign function	0	18	20	16	0	41	2.2738517052591e-05	0.00148654341346532	hypothetical protein ECSE_0570	YP_002291845	1.72953E-49
240	Phage Rha protein	0	18	20	16	0	41	2.2738517052591e-05	0.00148654341346532	bro n-terminal domain protein	WP_001161783	3.09158E-140
241	hypothetical protein	0	18	20	16	0	41	2.2738517052591e-05	0.00148654341346532	achain structure from the mobile metagenome of vibrio integron cassette protein vch_cass14	WP_000152742	6.37866E-72
242	Uncharacterized protein ImpA	0	18	20	16	1	40	2.2738517052591e-05	0.00148654341346532	type vi secretion-associated vc_a0119 family	WP_001306910	2.83692E-153
243	Phage terminase, small subunit	0	18	20	16	1	40	2.2738517052591e-05	0.00148654341346532	terminase small subunit	YP_003230299	4.15575E-92
244	Phage Rha protein	0	18	20	16	1	40	2.2738517052591e-05	0.00148654341346532	rha family phage regulatory protein	YP_003230302	4.08234E-104
245	FIG00637907: hypothetical protein	0	18	20	16	1	40	2.2738517052591e-05	0.00148654341346532	outer membrane autotransporter barrel domain protein	WP_000127325	9.14033E-98
246	adherence and invasion outermembrane protein (Inv,enhances Peyer's patches colonization)	0	18	20	16	2	39	2.2738517052591e-05	0.00148654341346532	adhesin invasin	WP_016243659	0.0
247	Co-activator of prophage gene expression IbrA	0	18	20	16	2	39	2.2738517052591e-05	0.00148654341346532	pp-loop family protein	WP_001535422	1.6638E-64
248	Co-activator of prophage gene expression IbrA	0	18	20	16	3	38	2.2738517052591e-05	0.00148654341346532	immunoglobulin-binding regulator a	WP_001285511	0.0
249	Mobile element protein	0	18	20	16	3	38	2.2738517052591e-05	0.00148654341346532	integrase	YP_003232308	0.0
250	Failed to assign function	0	18	20	16	4	37	2.2738517052591e-05	0.00148654341346532	hypothetical protein EFER_3110	YP_002384207	4.33569E-34
251	Type I restriction-modification system, DNA- methyltransferase subunit M (EC 2.1.1.72)	0	18	20	16	4	37	2.2738517052591e-05	0.00148654341346532	eco57i restriction-modification methylase family protein	WP_001341289	0.0
252	orf, hypothetical protein	0	18	20	16	7	34	2.2738517052591e-05	0.00148654341346532	protein yiba	WP_001326523	2.20834E-45
253	dTDP-4-dehydrorhamnose 3,5-epimerase (EC 5.1.3.13)	0	18	20	16	10	31	2.2738517052591e-05	0.00148654341346532	rmlc	YP_003229912	4.06229E-130
254	iron aquisition 2,3-dihydroxybenzoate-AMP ligase (EC 2.7.7.58,Irp5)	0	18	20	16	12	29	2.2738517052591e-05	0.00148654341346532	( -dihydroxybenzoyl)adenylate synthase	YP_003229843	0.0
255	adherence and invasion outermembrane protein (Inv,enhances Peyer's patches colonization)	0	18	20	16	12	29	2.2738517052591e-05	0.00148654341346532	adherence and invasion outer- membrane protein ( peyer s patches colonization)	WP_001342202	0.0
256	Anthranilate synthase, aminase component (EC 4.1.3.27)	0	18	20	16	13	28	2.2738517052591e-05	0.00148654341346532	salicylate synthase	WP_000703039	0.0
257	AmpG permease	0	18	20	16	13	28	2.2738517052591e-05	0.00148654341346532	major facilitator superfamily protein	YP_003229835	8.87217E-179
258	Inner membrane ABC-transporter YbtQ	0	18	20	16	13	28	2.2738517052591e-05	0.00148654341346532	yersiniabactin-iron abc transporter permease atp-binding protein	YP_003229836	0.0
259	iron aquisition regulator (YbtA,AraC-like,required for transcription of FyuA/psn,Irp2)	0	18	20	16	13	28	2.2738517052591e-05	0.00148654341346532	family transcriptional regulator	YP_003229838	0.0
260	Pilin transcriptional activator	0	18	20	16	16	25	2.2738517052591e-05	0.00148654341346532	histidine kinase	WP_000486074	0.0
261	Failed to assign function	0	18	19	17	0	41	4.68145939318053e-05	0.00232432045748015	purine permease ybby	WP_023568101	1.58555E-62
262	Failed to assign function	0	18	19	17	0	41	4.68145939318053e-05	0.00232432045748015	purine permease ybby	WP_001342080	1.8989E-173
263	Uncharacterized protein ImpA	0	18	19	17	0	41	4.68145939318053e-05	0.00232432045748015	impa-related family protein	WP_001240527	6.68917E-137
264	Puative phophotriesterase	0	18	19	17	0	41	4.68145939318053e-05	0.00232432045748015	phosphotriesterase family protein	WP_024198032	3.88192E-166
265	Failed to assign function	0	18	19	17	0	41	4.68145939318053e-05	0.00232432045748015	hypothetical protein ECO26_3412	YP_003230353	0.0
266	Failed to assign function	0	18	19	17	0	41	4.68145939318053e-05	0.00232432045748015	conserved protein	YP_003230354	0.0
267	Failed to assign function	0	18	19	17	0	41	4.68145939318053e-05	0.00232432045748015	hypothetical phage protein	YP_003230352	3.06682E-105
268	Failed to assign function	0	18	19	17	0	41	4.68145939318053e-05	0.00232432045748015	hypothetical protein	WP_000990407	3.19857E-70
269	Failed to assign function	0	18	19	17	0	41	4.68145939318053e-05	0.00232432045748015	hypothetical protein ECO26_3409	YP_003230350	0.0
270	Phosphoenolpyruvate-protein phosphotransferase of PTS system (EC 2.7.3.9)	0	18	19	17	0	41	4.68145939318053e-05	0.00232432045748015	phosphoenolpyruvate-dependent sugar phosphotransferase eiia 2 family protein	CDK78899	3.03879E-79
271	Phosphoenolpyruvate-protein phosphotransferase of PTS system (EC 2.7.3.9)	0	18	19	17	0	41	4.68145939318053e-05	0.00232432045748015	phosphoenolpyruvate-protein phosphotransferase	WP_001185114	0.0
272	hypothetical protein	0	18	19	17	0	41	4.68145939318053e-05	0.00232432045748015	membrane protein	YP_003230656	0.0
273	Alkanesulfonate utilization operon LysR-family regulator CbI	0	18	19	17	0	41	4.68145939318053e-05	0.00232432045748015	hth-type transcriptional regulator cbl	WP_021500360	9.47806E-63
274	Alkanesulfonate utilization operon LysR-family regulator CbI	0	18	19	17	0	41	4.68145939318053e-05	0.00232432045748015	hth-type transcriptional regulator cbl	WP_000138455	4.32424E-134
275	Putative flagellin structural protein	0	18	19	17	0	41	4.68145939318053e-05	0.00232432045748015	flagellin structural protein	WP_000556533	2.19878E-45
276	FIG00638425: hypothetical protein	0	18	19	17	0	41	4.68145939318053e-05	0.00232432045748015	membrane protein	YP_003231669	1.54579E-45
277	FIG00638425: hypothetical protein	0	18	19	17	0	41	4.68145939318053e-05	0.00232432045748015	membrane protein	WP_024173847	6.44218E-50
278	FIG00639456: hypothetical protein	0	18	19	17	0	41	4.68145939318053e-05	0.00232432045748015	fimbrial family protein	WP_021543399	4.40843E-99
279	FIG00639456: hypothetical protein	0	18	19	17	0	41	4.68145939318053e-05	0.00232432045748015	fimbrial family protein	WP_001269786	1.42854E-102
280	Alpha-fimbriae tip adhesin	0	18	19	17	0	41	4.68145939318053e-05	0.00232432045748015	cbld like pilus biogenesis initiator family protein	WP_001352530	0.0
281	SanA protein	0	18	19	17	0	41	4.68145939318053e-05	0.00232432045748015	thioredoxin-like protein	WP_024261644	5.50674E-85
282	SanA protein	0	18	19	17	0	41	4.68145939318053e-05	0.00232432045748015	thioredoxin-like protein	WP_001582007	3.6272E-72
283	Putative isomerase	0	18	19	17	0	41	4.68145939318053e-05	0.00232432045748015	glycosyl hydrolase domain protein	WP_000899672	0.0
284	Putative isomerase	0	18	19	17	0	41	4.68145939318053e-05	0.00232432045748015	glycosyl hydrolase	WP_000695499	0.0
285	L-rhamnose operon regulatory protein RhaS	0	18	19	17	0	41	4.68145939318053e-05	0.00232432045748015	cupin domain protein	WP_000217145	3.03906E-70
286	Fimbrial protein YadC	0	18	19	17	0	41	4.68145939318053e-05	0.00232432045748015	fimbrial protein	WP_024246517	1.04169E-121
287	Failed to assign function	0	18	19	17	0	41	4.68145939318053e-05	0.00232432045748015	family transcriptional regulator	WP_024182968	8.37809E-140
288	Transcriptional regulator, GntR family domain / Aspartate aminotransferase (EC 2.6.1.1)	0	18	19	17	0	41	4.68145939318053e-05	0.00232432045748015	bacterial regulatory gntr family protein	WP_001341356	0.0
289	Putative uncharacterized protein YhcG	0	18	19	17	0	41	4.68145939318053e-05	0.00232432045748015	pf06250 domain protein	WP_001341898	5.98562E-75
290	Autoinducer 2 (AI-2) kinase LsrK (EC 2.7.1.-)	0	18	19	17	0	41	4.68145939318053e-05	0.00232432045748015	autoinducer 2 kinase	WP_001341534	0.0
291	Autoinducer 2 (AI-2) kinase LsrK (EC 2.7.1.-)	0	18	19	17	0	41	4.68145939318053e-05	0.00232432045748015	autoinducer-2 (ai-2) kinase	EIQ75546	4.6761E-140
292	Trans-aconitate 2-methyltransferase (EC 2.1.1.144)	0	18	19	17	0	41	4.68145939318053e-05	0.00232432045748015	trans-aconitate 2-methyltransferase	WP_001286590	1.82577E-94
293	Failed to assign function	0	18	19	17	0	41	4.68145939318053e-05	0.00232432045748015	t3ss secreted effector -like protein	WP_001448330	3.08291E-146
294	PTS system, sorbose-specific IID component (EC 2.7.1.69)	0	18	19	17	0	41	4.68145939318053e-05	0.00232432045748015	pts system mannose-specific transporter subunit iid	WP_001341741	8.46793E-100
295	PTS system, sorbose-specific IID component (EC 2.7.1.69)	0	18	19	17	0	41	4.68145939318053e-05	0.00232432045748015	mannose-specific enzyme iid component for pts	WP_000437911	6.41375E-57
296	Galactitol-1-phosphate 5-dehydrogenase (EC 1.1.1.251)	0	18	19	17	0	41	4.68145939318053e-05	0.00232432045748015	galactitol-1-phosphate 5- dehydrogenase	WP_021541923	1.81986E-58
297	Galactitol-1-phosphate 5-dehydrogenase (EC 1.1.1.251)	0	18	19	17	0	41	4.68145939318053e-05	0.00232432045748015	galactitol-1-phosphate 5- dehydrogenase	WP_001512915	3.83667E-155
298	Mobile element protein	0	18	19	17	0	41	4.68145939318053e-05	0.00232432045748015	transposase	WP_001115254	2.4434E-141
299	Failed to assign function	0	18	19	17	0	41	4.68145939318053e-05	0.00232432045748015	hypothetical protein ECO26_4939	YP_003231835	1.90474E-86
300	Type I restriction-modification system, specificity subunit S (EC 3.1.21.3)	0	18	19	17	0	41	4.68145939318053e-05	0.00232432045748015	type i restriction enzyme specificity protein (s protein)	YP_003232400	0.0
301	Putative flagellin structural protein	0	18	19	17	0	41	4.68145939318053e-05	0.00232432045748015	flagellin structural partial	WP_001427953	1.33312E-129
302	hypothetical protein	0	18	19	17	0	41	4.68145939318053e-05	0.00232432045748015	type i restriction enzyme family protein	WP_000839828	0.0
303	hypothetical protein	0	18	19	17	0	41	4.68145939318053e-05	0.00232432045748015	membrane protein	YP_003230345	0.0
304	COG3547: Transposase and inactivated derivatives	0	18	19	17	1	40	4.68145939318053e-05	0.00232432045748015	transposase is116 is110 is902 family protein	YP_003229857	0.0
305	L-rhamnose operon regulatory protein RhaS	0	18	19	17	1	40	4.68145939318053e-05	0.00232432045748015	cupin domain protein	WP_001341797	7.82368E-108
306	Propanediol utilization protein PduV	0	18	19	17	1	40	4.68145939318053e-05	0.00232432045748015	ethanolamine utilization- propanediol utilization	WP_001282181	1.95331E-55
307	hypothetical protein; Unknown protein. Putative secreted protein	0	18	19	17	1	40	4.68145939318053e-05	0.00232432045748015	membrane protein	YP_003232403	1.98208E-177
308	Putative flagellin structural protein	0	18	19	17	1	40	4.68145939318053e-05	0.00232432045748015	outer membrane autotransporter barrel domain protein	WP_001444349	0.0
309	Failed to assign function	0	18	19	17	2	39	4.68145939318053e-05	0.00232432045748015	lipoprotein	WP_000749284	2.96746E-85
310	Phage capsid and scaffold	0	18	19	17	2	39	4.68145939318053e-05	0.00232432045748015	head assembly protein	YP_003230290	3.48517E-110
311	Haemolysin expression modulating protein paralog	0	18	19	17	2	39	4.68145939318053e-05	0.00232432045748015	hemolysin expression modulating protein hha	WP_021542549	1.15506E-29
312	Fimbrial protein YadC	0	18	19	17	2	39	4.68145939318053e-05	0.00232432045748015	fimbrial family protein	WP_000713127	3.98287E-96
313	FIG00638152: hypothetical protein	0	18	19	17	2	39	4.68145939318053e-05	0.00232432045748015	pf03235 family protein	WP_000648228	0.0
314	FIG00639817: hypothetical protein	0	18	19	17	2	39	4.68145939318053e-05	0.00232432045748015	toxin-antitoxin antitoxin ribbon- helix-helix domain protein	YP_003232404	7.62172E-35
315	unnamed protein product	0	18	19	17	2	39	4.68145939318053e-05	0.00232432045748015	cytochrome b562 family protein	YP_325578	2.18237E-69
316	Anaerobic dimethyl sulfoxide reductase chain A (EC 1.8.99.-)	0	18	19	17	3	38	4.68145939318053e-05	0.00232432045748015	anaerobic dimethyl sulfoxide a family	WP_001375676	0.0
317	DNA stabilization, phage-associated	0	18	19	17	3	38	4.68145939318053e-05	0.00232432045748015	packaged dna stabilization protein p27	NP_958183	3.2184E-106
318	unknown	0	18	19	17	3	38	4.68145939318053e-05	0.00232432045748015	phage protein	YP_003230294	2.297E-29
319	Phage major capsid protein	0	18	19	17	3	38	4.68145939318053e-05	0.00232432045748015	major head protein	YP_003230295	0.0
320	Phage capsid and scaffold	0	18	19	17	3	38	4.68145939318053e-05	0.00232432045748015	scaffold protein gp8	YP_003230296	4.24965E-134
321	Inner membrane protein YjgN	0	18	19	17	4	37	4.68145939318053e-05	0.00232432045748015	inner membrane protein yjgn	WP_000079609	1.72952E-81
322	Inner membrane protein YjgN	0	18	19	17	4	37	4.68145939318053e-05	0.00232432045748015	inner membrane protein yjgn	WP_024171715	3.6781E-143
323	Failed to assign function	0	18	19	17	8	33	4.68145939318053e-05	0.00232432045748015	pf04447 domain protein	WP_001289868	2.36348E-115
324	ORF25	0	18	19	17	8	33	4.68145939318053e-05	0.00232432045748015	hnh endonuclease family protein	YP_003232367	1.53611E-157
325	Putative ABC iron siderophore transporter, fused permease and ATPase domains	0	18	19	17	12	29	4.68145939318053e-05	0.00232432045748015	yersiniabactin abc transporter atp- binding protein permease	YP_003229837	0.0
326	FIG01221203: hypothetical protein	0	18	18	18	0	41	9.362918786361e-05	0.00399042627213403	rha family transcriptional regulator	YP_003230875	3.26467E-172
327	2-deoxy-D-gluconate 3-dehydrogenase (EC 1.1.1.125)	0	18	18	18	0	41	9.362918786361e-05	0.00399042627213403	short chain dehydrogenase reductase family protein	YP_002294304	1.12132E-168
328	Failed to assign function	0	18	18	18	0	41	9.362918786361e-05	0.00399042627213403	hypothetical protein ECO26_3408	YP_003230349	9.34397E-163
329	Failed to assign function	0	18	18	18	0	41	9.362918786361e-05	0.00399042627213403	his glu gln arg opine family amino abc 3-tm region	WP_001391715	9.77461E-72
330	putative rhamnosyl transferase	0	18	18	18	0	41	9.362918786361e-05	0.00399042627213403	wbua	YP_003229909	1.14378E-159
331	Failed to assign function	0	18	18	18	0	41	9.362918786361e-05	0.00399042627213403	wzy	YP_003229910	1.06795E-168
332	Failed to assign function	0	18	18	18	0	41	9.362918786361e-05	0.00399042627213403	wzx	YP_003229911	0.0
333	FIG01069761: hypothetical protein	0	18	18	18	0	41	9.362918786361e-05	0.00399042627213403	diguanylate cyclase domain protein	WP_023910215	0.0
334	FIG00639031: hypothetical protein	0	18	18	18	0	41	9.362918786361e-05	0.00399042627213403	diguanylate cyclase domain protein	WP_001494277	0.0
335	FIG00637952: hypothetical protein	0	18	18	18	0	41	9.362918786361e-05	0.00399042627213403	#NAME?	WP_001598225	4.79055E-143
336	metal-dependent phosphohydrolase	0	18	18	18	0	41	9.362918786361e-05	0.00399042627213403	phosphohydrolase	WP_001609122	7.57937E-88
337	Failed to assign function	0	18	18	18	0	41	9.362918786361e-05	0.00399042627213403	is3 orf2 protein	WP_001361539	1.70089E-79
338	Phage integrase	0	18	18	18	0	41	9.362918786361e-05	0.00399042627213403	integrase	WP_001131470	5.92877E-114
339	hypothetical protein	0	18	18	18	1	40	9.362918786361e-05	0.00399042627213403	hypothetical protein	WP_000852869	6.24601E-151
340	Failed to assign function	0	18	18	18	1	40	9.362918786361e-05	0.00399042627213403	hypothetical protein	WP_000566882	1.48445E-21
341	FIG00640945: hypothetical protein	0	18	18	18	1	40	9.362918786361e-05	0.00399042627213403	hypothetical protein	WP_001014980	2.68388E-40
342	Failed to assign function	0	18	18	18	1	40	9.362918786361e-05	0.00399042627213403	major pilu subunit operon regulatory protein domain protein	WP_000160236	5.80699E-27
343	FIG107037: Phage late gene regulator	0	18	18	18	2	39	9.362918786361e-05	0.00399042627213403	ogr delta-like zinc finger family protein	YP_003232314	9.00923E-47
344	possible integrase	0	18	18	18	3	38	9.362918786361e-05	0.00399042627213403	integrase	YP_003230878	0.0
345	Failed to assign function	0	18	18	18	5	36	9.362918786361e-05	0.00399042627213403	hypothetical protein	WP_000128178	3.24209E-26
346	FIG00640454: hypothetical protein	0	18	18	18	9	32	9.362918786361e-05	0.00399042627213403	esterase-like activity of phytase family protein	YP_002394351	0.0
347	hypothetical protein	0	18	18	18	10	31	9.362918786361e-05	0.00399042627213403	biofilm development family protein	YP_003047326	9.46629E-41
348	iron aquisition yersiniabactin synthesis enzyme (Irp2)	0	18	18	18	11	30	9.362918786361e-05	0.00399042627213403	siderophore biosynthetic protein	YP_003229839	0.0
349	Phage EaA protein	0	18	17	19	0	41	0.000182330523734399	0.00713905530329158	eaa protein	YP_003227898	2.5784E-129
350	Phage tail fibers	0	18	17	19	0	41	0.000182330523734399	0.00713905530329158	tailspike protein	YP_003230284	0.0
351	Failed to assign function	0	18	17	19	0	41	0.000182330523734399	0.00713905530329158	acyltransferase	WP_001375798	0.0
352	FIG00637874: hypothetical protein	0	18	17	19	0	41	0.000182330523734399	0.00713905530329158	diguanylate cyclase	WP_000592825	4.01084E-148
353	Hypothetical lipoprotein yehR	0	18	17	19	0	41	0.000182330523734399	0.00713905530329158	lipoprotein yehr precursor	2JOE_A	6.92174E-49
354	FIG00637907: hypothetical protein	0	18	17	19	0	41	0.000182330523734399	0.00713905530329158	outer membrane autotransporter barrel domain-containing protein	WP_000168143	2.69205E-166
355	Failed to assign function	0	18	17	19	0	41	0.000182330523734399	0.00713905530329158	mannitol operon repressor domain protein	YP_003232309	1.96422E-148
356	Phage integrase	0	18	17	19	0	41	0.000182330523734399	0.00713905530329158	integrase	WP_001131472	1.08419E-141
357	Putative uncharacterized protein YhcG	0	18	17	19	1	40	0.000182330523734399	0.00713905530329158	pf06250 family protein	WP_001521407	3.01172E-118
358	FIG118045: Phage immunity repressor protein	0	18	17	19	1	40	0.000182330523734399	0.00713905530329158	repressor protein	WP_021546757	1.49179E-126
359	FIG070121: Phage capsid and scaffold protein	0	18	17	19	1	40	0.000182330523734399	0.00713905530329158	head size determination protein	YP_002043731	8.2019E-156
360	FIG054316: Phage polarity suppression protein	0	18	17	19	1	40	0.000182330523734399	0.00713905530329158	polarity suppression protein	YP_003232315	2.09614E-116
361	Phage portal	0	18	17	19	3	38	0.000182330523734399	0.00713905530329158	portal protein	WP_001432480	0.0
362	Catalase (EC 1.11.1.6) / Peroxidase (EC 1.11.1.7)	0	18	17	19	3	38	0.000182330523734399	0.00713905530329158	catalase peroxidase hpi	YP_325577	0.0
363	FIG01069755: hypothetical protein	0	18	17	19	4	37	0.000182330523734399	0.00713905530329158	hypothetical protein ECO26_3945	YP_003230870	0.0
364	Failed to assign function	0	18	17	19	7	34	0.000182330523734399	0.00713905530329158	hypothetical protein	WP_001332869	1.72106E-12
365	iron aquisition yersiniabactin synthesis enzyme (Irp1,polyketide synthetase)	0	18	17	19	12	29	0.000182330523734399	0.00713905530329158	polyketide synthase	YP_003229840	0.0

## Sheet: Table S6
Table S6. Analysis of accessory genome in STEC in HUS-group 2 (n=23, G1) compared to other LEE positive positive STEC (n=31, G2) and LEE negative STEC (n=41, G3)
List of overrepresented genes in STEC in HUS-group 2
CDS	Function MyRAST	G1_yes	G1_no	G2_yes	G2_no	G3_yes	G3_no	P-value Raw	FDR<0.01	Function Blast2GO	Hit Accession	E-value
1	Putative sucrose phosphorylase (EC 2.4.1.7)	23	0	0	31	0	41	9.20869683596171e-16	8.86981679239832e-13	sucrose phosphorylase	WP_023143154	8.99427E-98
2	Acetyl-CoA:acetoacetyl-CoA transferase, alpha subunit (EC 2.8.3.8)	23	0	0	31	0	41	9.20869683596171e-16	8.86981679239832e-13	coenzyme a transferase family protein	WP_001342179	0.0
3	Failed to assign function	23	0	0	31	0	41	9.20869683596171e-16	8.86981679239832e-13	acetyl- :acetoacetyl- transferase alpha beta subunit	WP_024237352	1.46471E-163
4	Lactaldehyde dehydrogenase involved in fucose or rhamnose utilization (EC 1.2.1.22)	23	0	0	31	0	41	9.20869683596171e-16	8.86981679239832e-13	alcohol dehydrogenase	YP_003231587	0.0
5	Putative sucrose phosphorylase (EC 2.4.1.7)	22	1	0	31	0	41	2.94678298750776e-14	1.41917068678374e-11	sucrose phosphorylase	WP_000459435	0.0
6	Failed to assign function	21	2	0	31	0	41	4.86219192938783e-13	1.35708196923694e-10	hypothetical protein ECO26_0588	YP_003227662	1.31447E-83
7	hypothetical protein	21	2	0	31	0	41	4.86219192938783e-13	1.35708196923694e-10	hepn domain protein	YP_003227661	7.73976E-91
8	Inner membrane protein YqiK	20	3	0	31	0	41	5.51048418663954e-12	9.25761343355442e-10	spfh domain band 7 family protein	WP_000341041	3.05454E-144
9	Inner membrane protein YqiK	20	3	0	31	0	41	5.51048418663954e-12	9.25761343355442e-10	inner membrane protein yqik	WP_000308451	6.62741E-64
10	Failed to assign function	20	3	0	31	0	41	5.51048418663954e-12	9.25761343355442e-10	cp4-like integrase domain protein	WP_001342206	6.2903E-29
11	Chaperone protein hchA	20	3	0	31	0	41	5.51048418663954e-12	9.25761343355442e-10	chaperone hcha	WP_000607839	3.16072E-170
12	Failed to assign function	20	3	0	31	0	41	5.51048418663954e-12	9.25761343355442e-10	hypothetical protein ECSE_0570	YP_002291845	1.72953E-49
13	Failed to assign function	20	3	0	31	0	41	5.51048418663954e-12	9.25761343355442e-10	hypothetical protein ECSE_0571	YP_002291846	3.98348E-53
14	Phage Rha protein	20	3	0	31	0	41	5.51048418663954e-12	9.25761343355442e-10	bro n-terminal domain protein	WP_001161783	3.09158E-140
15	hypothetical protein	20	3	0	31	0	41	5.51048418663954e-12	9.25761343355442e-10	achain structure from the mobile metagenome of vibrio integron cassette protein vch_cass14	WP_000152742	6.37866E-72
16	Failed to assign function	20	3	0	31	0	41	5.51048418663954e-12	9.25761343355442e-10	conserved protein	YP_003230166	3.72754E-79
17	Uncharacterized protein ImpJ/VasE	20	3	0	31	0	41	5.51048418663954e-12	9.25761343355442e-10	type vi secretion protein	WP_000011867	0.0
18	Uncharacterized protein ImpJ/VasE	20	3	0	31	0	41	5.51048418663954e-12	9.25761343355442e-10	type vi secretion protein	WP_023563512	1.28988E-104
19	Trans-aconitate 2-methyltransferase (EC 2.1.1.144)	19	4	0	31	0	41	4.82167366330959e-11	4.70699601942547e-09	trans-aconitate 2-methyltransferase	WP_001286590	1.82577E-94
20	Autoinducer 2 (AI-2) kinase LsrK (EC 2.7.1.-)	19	4	0	31	0	41	4.82167366330959e-11	4.70699601942547e-09	autoinducer-2 (ai-2) kinase	EIQ75546	4.6761E-140
21	Autoinducer 2 (AI-2) kinase LsrK (EC 2.7.1.-)	19	4	0	31	0	41	4.82167366330959e-11	4.70699601942547e-09	autoinducer 2 kinase	WP_001341534	0.0
22	Failed to assign function	19	4	0	31	0	41	4.82167366330959e-11	4.70699601942547e-09	t3ss secreted effector -like protein	WP_001448330	3.08291E-146
23	Putative flagellin structural protein	19	4	0	31	0	41	4.82167366330959e-11	4.70699601942547e-09	flagellin structural domain protein	WP_001427953	5.63888E-111
24	Putative flagellin structural protein	19	4	0	31	0	41	4.82167366330959e-11	4.70699601942547e-09	flagellin structural protein	WP_000556533	2.19878E-45
25	Phosphoenolpyruvate-protein phosphotransferase of PTS system (EC 2.7.3.9)	19	4	0	31	0	41	4.82167366330959e-11	4.70699601942547e-09	phosphoenolpyruvate-protein phosphotransferase	WP_001185114	0.0
26	Phosphoenolpyruvate-protein phosphotransferase of PTS system (EC 2.7.3.9)	19	4	0	31	0	41	4.82167366330959e-11	4.70699601942547e-09	phosphoenolpyruvate-dependent sugar phosphotransferase eiia 2 family protein	CDK78899	3.03879E-79
27	Failed to assign function	19	4	0	31	0	41	4.82167366330959e-11	4.70699601942547e-09	hypothetical protein ECO26_3409	YP_003230350	0.0
28	Failed to assign function	19	4	0	31	0	41	4.82167366330959e-11	4.70699601942547e-09	hypothetical protein	WP_000990407	3.19857E-70
29	Failed to assign function	19	4	0	31	0	41	4.82167366330959e-11	4.70699601942547e-09	hypothetical phage protein	YP_003230352	3.06682E-105
30	Failed to assign function	19	4	0	31	0	41	4.82167366330959e-11	4.70699601942547e-09	hypothetical protein ECO26_3412	YP_003230353	0.0
31	Failed to assign function	19	4	0	31	0	41	4.82167366330959e-11	4.70699601942547e-09	conserved protein	YP_003230354	0.0
32	FIG00638425: hypothetical protein	19	4	0	31	0	41	4.82167366330959e-11	4.70699601942547e-09	membrane protein	YP_003231669	1.54579E-45
33	FIG00638425: hypothetical protein	19	4	0	31	0	41	4.82167366330959e-11	4.70699601942547e-09	membrane protein	WP_024173847	6.44218E-50
34	Failed to assign function	19	4	0	31	0	41	4.82167366330959e-11	4.70699601942547e-09	hypothetical protein ECO26_4939	YP_003231835	1.86173E-87
35	Alpha-fimbriae tip adhesin	19	4	0	31	0	41	4.82167366330959e-11	4.70699601942547e-09	cbld like pilus biogenesis initiator family protein	WP_001352530	0.0
36	FIG00639456: hypothetical protein	19	4	0	31	0	41	4.82167366330959e-11	4.70699601942547e-09	fimbrial family protein	WP_001269786	1.42854E-102
37	FIG00639456: hypothetical protein	19	4	0	31	0	41	4.82167366330959e-11	4.70699601942547e-09	fimbrial family protein	WP_021543399	4.40843E-99
38	Putative isomerase	19	4	0	31	0	41	4.82167366330959e-11	4.70699601942547e-09	glycosyl hydrolase	WP_000695499	0.0
39	Putative isomerase	19	4	0	31	0	41	4.82167366330959e-11	4.70699601942547e-09	glycosyl hydrolase domain protein	WP_000899672	0.0
40	SanA protein	19	4	0	31	0	41	4.82167366330959e-11	4.70699601942547e-09	thioredoxin-like protein	WP_001582007	3.6272E-72
41	SanA protein	19	4	0	31	0	41	4.82167366330959e-11	4.70699601942547e-09	thioredoxin-like protein	WP_024261644	5.50674E-85
42	Alkanesulfonate utilization operon LysR- family regulator CbI	19	4	0	31	0	41	4.82167366330959e-11	4.70699601942547e-09	hth-type transcriptional regulator cbl	WP_021500360	9.47806E-63
43	Alkanesulfonate utilization operon LysR- family regulator CbI	19	4	0	31	0	41	4.82167366330959e-11	4.70699601942547e-09	hth-type transcriptional regulator cbl	WP_000138455	4.32424E-134
44	Galactitol-1-phosphate 5-dehydrogenase (EC 1.1.1.251)	19	4	0	31	0	41	4.82167366330959e-11	4.70699601942547e-09	galactitol-1-phosphate 5-dehydrogenase	WP_001512915	3.83667E-155
45	Galactitol-1-phosphate 5-dehydrogenase (EC 1.1.1.251)	19	4	0	31	0	41	4.82167366330959e-11	4.70699601942547e-09	galactitol-1-phosphate 5-dehydrogenase	WP_021541923	1.81986E-58
46	Mobile element protein	19	4	0	31	0	41	4.82167366330959e-11	4.70699601942547e-09	transposase	WP_001115254	2.4434E-141
47	Puative phophotriesterase	19	4	0	31	0	41	4.82167366330959e-11	4.70699601942547e-09	phosphotriesterase family protein	WP_024198032	3.88192E-166
48	Type I restriction-modification system, specificity subunit S (EC 3.1.21.3)	19	4	0	31	0	41	4.82167366330959e-11	4.70699601942547e-09	type i restriction enzyme specificity protein (s protein)	YP_003232400	0.0
49	L-rhamnose operon regulatory protein RhaS	19	4	0	31	0	41	4.82167366330959e-11	4.70699601942547e-09	cupin domain protein	WP_000217145	3.03906E-70
50	Fimbrial protein YadC	19	4	0	31	0	41	4.82167366330959e-11	4.70699601942547e-09	fimbrial protein	WP_024246517	1.04169E-121
51	PTS system, sorbose-specific IID component (EC 2.7.1.69)	19	4	0	31	0	41	4.82167366330959e-11	4.70699601942547e-09	mannose-specific enzyme iid component for pts	WP_000437911	6.41375E-57
52	PTS system, sorbose-specific IID component (EC 2.7.1.69)	19	4	0	31	0	41	4.82167366330959e-11	4.70699601942547e-09	pts system mannose-specific transporter subunit iid	WP_001341741	8.46793E-100
53	hypothetical protein	19	4	0	31	0	41	4.82167366330959e-11	4.70699601942547e-09	type i restriction enzyme family protein	WP_000839828	0.0
54	hypothetical protein	19	4	0	31	0	41	4.82167366330959e-11	4.70699601942547e-09	membrane protein	YP_003230345	0.0
55	Failed to assign function	19	4	0	31	0	41	4.82167366330959e-11	4.70699601942547e-09	family transcriptional regulator	WP_024182968	8.37809E-140
56	Transcriptional regulator, GntR family domain / Aspartate aminotransferase (EC 2.6.1.1)	19	4	0	31	0	41	4.82167366330959e-11	4.70699601942547e-09	bacterial regulatory gntr family protein	WP_001341356	0.0
57	Uncharacterized protein ImpA	19	4	0	31	0	41	4.82167366330959e-11	4.70699601942547e-09	impa-related family protein	WP_001240527	6.68917E-137
58	Failed to assign function	19	4	0	31	0	41	4.82167366330959e-11	4.70699601942547e-09	purine permease ybby	WP_001342080	1.8989E-173
59	Failed to assign function	19	4	0	31	0	41	4.82167366330959e-11	4.70699601942547e-09	purine permease ybby	WP_023568101	1.58555E-62
60	2-deoxy-D-gluconate 3-dehydrogenase (EC 1.1.1.125)	18	5	0	31	0	41	3.47160503758288e-10	2.80210891525126e-08	short chain dehydrogenase reductase family protein	YP_002294304	1.12132E-168
61	Failed to assign function	18	5	0	31	0	41	3.47160503758288e-10	2.80210891525126e-08	hypothetical protein ECO26_3408	YP_003230349	9.34397E-163
62	Failed to assign function	18	5	0	31	0	41	3.47160503758288e-10	2.80210891525126e-08	his glu gln arg opine family amino abc 3-tm region	WP_001391715	9.77461E-72
63	FIG01221203: hypothetical protein	18	5	0	31	0	41	3.47160503758288e-10	2.80210891525126e-08	rha family transcriptional regulator	YP_003230875	3.26467E-172
64	Failed to assign function	18	5	0	31	0	41	3.47160503758288e-10	2.80210891525126e-08	wzx	YP_003229911	0.0
65	Failed to assign function	18	5	0	31	0	41	3.47160503758288e-10	2.80210891525126e-08	wzy	YP_003229910	1.06795E-168
66	putative rhamnosyl transferase	18	5	0	31	0	41	3.47160503758288e-10	2.80210891525126e-08	wbua	YP_003229909	1.14378E-159
67	FIG00639031: hypothetical protein	18	5	0	31	0	41	3.47160503758288e-10	2.80210891525126e-08	diguanylate cyclase domain protein	WP_001494277	0.0
68	FIG01069761: hypothetical protein	18	5	0	31	0	41	3.47160503758288e-10	2.80210891525126e-08	diguanylate cyclase domain protein	WP_023910215	0.0
69	FIG00637952: hypothetical protein	18	5	0	31	0	41	3.47160503758288e-10	2.80210891525126e-08	#NAME?	WP_001598225	4.79055E-143
70	metal-dependent phosphohydrolase	18	5	0	31	0	41	3.47160503758288e-10	2.80210891525126e-08	phosphohydrolase	WP_001609122	7.57937E-88
71	Failed to assign function	18	5	0	31	0	41	3.47160503758288e-10	2.80210891525126e-08	is3 orf2 protein	WP_001361539	1.70089E-79
72	Phage integrase	18	5	0	31	0	41	3.47160503758288e-10	2.80210891525126e-08	integrase	WP_001131470	5.92877E-114
73	FIG00637907: hypothetical protein	17	6	0	31	0	41	2.14082310650945e-09	1.41235672341774e-07	outer membrane autotransporter barrel domain-containing protein	WP_000168143	2.69205E-166
74	Hypothetical lipoprotein yehR	17	6	0	31	0	41	2.14082310650945e-09	1.41235672341774e-07	lipoprotein yehr precursor	2JOE_A	6.92174E-49
75	FIG00637874: hypothetical protein	17	6	0	31	0	41	2.14082310650945e-09	1.41235672341774e-07	diguanylate cyclase	WP_000592825	4.01084E-148
76	Failed to assign function	17	6	0	31	0	41	2.14082310650945e-09	1.41235672341774e-07	mannitol operon repressor domain protein	YP_003232309	1.96422E-148
77	Phage integrase	17	6	0	31	0	41	2.14082310650945e-09	1.41235672341774e-07	integrase	WP_001131472	1.08419E-141
78	Failed to assign function	17	6	0	31	0	41	2.14082310650945e-09	1.41235672341774e-07	acyltransferase	WP_001375798	0.0
79	Phage tail fibers	17	6	0	31	0	41	2.14082310650945e-09	1.41235672341774e-07	tailspike protein	YP_003230284	0.0
80	FIG00639653: hypothetical protein	16	7	0	31	0	41	1.16216111496227e-08	6.8815179463012e-07	nlea11 protein	WP_024230391	5.5249E-56
81	hypothetical protein	16	7	0	31	0	41	1.16216111496227e-08	6.8815179463012e-07	hypothetical protein ECO26_5437	YP_003232310	0.0
82	generated by GeneMarkS	14	9	0	31	0	41	2.51801574908491e-07	1.17008764408956e-05	eaa protein	YP_003230335	2.38587E-137
83	Failed to assign function	14	9	0	31	0	41	2.51801574908491e-07	1.17008764408956e-05	hypothetical protein	WP_000060377	1.38446E-35
84	Phage protein	14	9	0	31	0	41	2.51801574908491e-07	1.17008764408956e-05	conserved protein	YP_003230333	9.75167E-135
85	FIG00639362: hypothetical protein	13	10	0	31	0	41	1.03238645712482e-06	4.18986503723017e-05	hypothetical protein	WP_000789024	2.47194E-92
86	Failed to assign function	13	10	0	31	0	41	1.03238645712482e-06	4.18986503723017e-05	hypothetical protein	WP_001299314	3.66383E-12
87	FIG00638514: hypothetical protein	13	10	0	31	0	41	1.03238645712482e-06	4.18986503723017e-05	hypothetical protein	WP_000020598	1.88688E-23
88	Failed to assign function	13	10	0	31	0	41	1.03238645712482e-06	4.18986503723017e-05	hypothetical protein ECO26_3377	YP_003230324	2.68979E-116
89	Failed to assign function	13	10	0	31	0	41	1.03238645712482e-06	4.18986503723017e-05	hypothetical protein ECO26_3374	YP_003230321	1.44618E-18
90	Uncharacterized protein ImpI/VasC	13	10	0	31	0	41	1.03238645712482e-06	4.18986503723017e-05	type vi secretion system fha domain-containing protein	YP_002401356	1.52159E-143
91	FIG00639653: hypothetical protein	12	11	0	31	0	41	3.94183919993113e-06	0.000142736072081717	nlea11 protein	WP_001342109	0.0
92	putative cytoplasmic protein	12	11	0	31	0	41	3.94183919993113e-06	0.000142736072081717	cytoplasmic protein	WP_001317900	0.0
93	Mobile element protein	12	11	0	31	0	41	3.94183919993113e-06	0.000142736072081717	transposase family protein	WP_001424809	2.56531E-161
94	Hyphotheical protein	11	12	0	31	0	41	1.41249237997532e-05	0.000445543757564593	malate partial	WP_009425176	0.0
95	Exodeoxyribonuclease VIII (EC 3.1.11.-)	10	13	0	31	0	41	4.78074343991646e-05	0.00138699159076131	exodeoxyribonuclease 8	WP_001431973	0.0
96	Soluble cytochrome b562	10	13	0	31	0	41	4.78074343991646e-05	0.00138699159076131	soluble cytochrome b562	YP_003232282	3.00618E-61
97	His-Xaa-Ser repeat protein	9	14	0	31	0	41	0.000153666753425886	0.00405882496068959	his-xaa-ser repeat protein	YP_003229465	1.97632E-87
98	His-Xaa-Ser system radical SAM maturase HxsC	9	14	0	31	0	41	0.000153666753425886	0.00405882496068959	radical sam superfamily protein	YP_003229466	0.0
99	His-Xaa-Ser system radical SAM maturase HxsB	9	14	0	31	0	41	0.000153666753425886	0.00405882496068959	radical sam superfamily protein	YP_003229467	0.0
100	Failed to assign function	9	14	0	31	0	41	0.000153666753425886	0.00405882496068959	his-xaa-ser system protein	WP_000004182	1.82473E-49
101	Hyphotheical protein	9	14	0	31	0	41	0.000153666753425886	0.00405882496068959	malate partial	WP_021518061	4.49567E-95
102	hypothetical protein	20	3	1	30	0	41	1.05995784060654e-10	9.6316169063417e-09	transcriptional regulator	YP_003227393	2.23311E-142
103	Type III secretion inner membrane protein (YscQ,homologous to flagellar export components)	19	4	1	30	0	41	8.59635533115762e-10	6.33674192982476e-08	type iii secretion apparatus family	WP_009008252	1.4739E-28
104	Putative uncharacterized protein YhcG	18	5	1	30	0	41	5.72814831201178e-09	3.64582761286106e-07	pf06250 domain protein	WP_001341898	5.98562E-75
105	Failed to assign function	16	7	1	30	0	41	1.63314219839435e-07	7.9179994907388e-06	repressor protein c2	WP_024187092	4.65627E-82
106	Resolvase	10	13	1	30	0	41	0.000384632540393279	0.00940812693711364	site-specific recombinase	ETJ70385	3.13786E-69
107	Phage integrase	20	3	2	29	0	41	1.06517364649443e-09	7.77253982048055e-08	integrase	WP_001189092	0.0
108	Phage repressor	18	5	2	29	0	41	4.95447633220757e-08	2.64141232648469e-06	repressor protein ci	YP_001449260	5.93348E-171
109	Failed to assign function	18	5	2	29	0	41	4.95447633220757e-08	2.64141232648469e-06	excisionase	YP_005727532	3.52145E-58
110	hypothetical protein	17	6	2	29	0	41	2.61325069204052e-07	1.17008764408956e-05	membrane protein	YP_003230656	0.0
111	Phage EaA protein	14	9	2	29	0	41	1.87456587843415e-05	0.000584650628573655	phage protein	YP_003230334	1.04363E-115
112	Failed to assign function	13	10	2	29	0	41	6.44549081372011e-05	0.00185506875053044	hypothetical protein	WP_000264368	3.22187E-63
113	Eaa protein	12	11	2	29	0	41	0.000204906965239626	0.00520298037571549	conserved hypothetical plasmid protein	WP_001427476	3.76254E-80
114	Failed to assign function	12	11	2	29	0	41	0.000204906965239626	0.00520298037571549	ygaa protein	WP_001495195	5.75066E-34
115	Mobile element protein	12	11	2	29	0	41	0.000204906965239626	0.00520298037571549	transposase	YP_002756741	3.7107E-43
116	FIG00640314: hypothetical protein	12	11	2	29	0	41	0.000204906965239626	0.00520298037571549	conjugal transfer protein	WP_001073806	2.56893E-55
117	FIG00241420: hypothetical protein	12	11	2	29	0	41	0.000204906965239626	0.00520298037571549	abc transporter nucleotide-binding protein	YP_002296005	1.8393E-125
118	FIG00640631: hypothetical protein	20	3	3	28	0	41	7.43970985725224e-09	4.6532003470814e-07	secretion protein	YP_003232130	1.16701E-121
119	Molybdate metabolism regulator	19	4	4	27	0	41	2.64014792340253e-07	1.17008764408956e-05	wgr domain protein	WP_000680162	0.0
120	Failed to assign function	19	4	4	27	0	41	2.64014792340253e-07	1.17008764408956e-05	antirepressor protein cro	YP_001449261	4.71416E-36
121	FIG00643638: hypothetical protein	19	4	4	27	0	41	2.64014792340253e-07	1.17008764408956e-05	hypothetical protein ECO26_0305	YP_003227392	5.77176E-22
122	FIG00642343: hypothetical protein	14	9	4	27	0	41	0.000289229979279216	0.00719241779797954	conserved protein	ETJ57613	8.33468E-144
123	other or unknown (Phage or Prophage Related)	19	4	8	23	0	41	3.83688648588194e-05	0.00112217279247009	non-lee-encoded type iii secreted effector	YP_003228678	0.0
124	Mobile element protein	19	4	9	22	0	41	0.000102892392928388	0.00279434077637095	mutator family	WP_000343688	6.33332E-52
125	Failed to assign function	22	1	12	19	0	41	1.03627109799984e-05	0.000338734045789632	hypothetical protein Z6012	NP_287952	2.27206E-47
126	FIG00641471: hypothetical protein	21	2	13	18	0	41	0.00017272761215618	0.00450463635457127	t3ss effector protein 8	YP_003228845	9.58028E-151
127	FIG00637907: hypothetical protein	20	3	0	31	1	40	5.51048418663954e-12	9.25761343355442e-10	outer membrane autotransporter barrel domain protein	WP_000127325	9.14033E-98
128	Putative flagellin structural protein	19	4	0	31	1	40	4.82167366330959e-11	4.70699601942547e-09	outer membrane autotransporter barrel domain protein	WP_001444349	0.0
129	hypothetical protein; Unknown protein. Putative secreted protein	19	4	0	31	1	40	4.82167366330959e-11	4.70699601942547e-09	membrane protein	WP_000432642	1.21625E-178
130	L-rhamnose operon regulatory protein RhaS	19	4	0	31	1	40	4.82167366330959e-11	4.70699601942547e-09	cupin domain protein	WP_001341797	7.82368E-108
131	COG3547: Transposase and inactivated derivatives	19	4	0	31	1	40	4.82167366330959e-11	4.70699601942547e-09	transposase is116 is110 is902 family protein	YP_003229857	0.0
132	hypothetical protein	18	5	0	31	1	40	3.47160503758288e-10	2.80210891525126e-08	hypothetical protein	WP_000852869	6.24601E-151
133	Failed to assign function	18	5	0	31	1	40	3.47160503758288e-10	2.80210891525126e-08	hypothetical protein	WP_000566882	1.48445E-21
134	Failed to assign function	18	5	0	31	1	40	3.47160503758288e-10	2.80210891525126e-08	major pilu subunit operon regulatory protein domain protein	WP_000160236	5.80699E-27
135	FIG118045: Phage immunity repressor protein	17	6	0	31	1	40	2.14082310650945e-09	1.41235672341774e-07	repressor protein	WP_021546757	1.49179E-126
136	FIG070121: Phage capsid and scaffold protein	17	6	0	31	1	40	2.14082310650945e-09	1.41235672341774e-07	head size determination protein	YP_002043731	8.2019E-156
137	FIG054316: Phage polarity suppression protein	17	6	0	31	1	40	2.14082310650945e-09	1.41235672341774e-07	polarity suppression protein	YP_003232315	2.09614E-116
138	Mobile element protein	14	9	0	31	1	40	2.51801574908491e-07	1.17008764408956e-05	transposase insf for insertion sequence is3a	WP_021548339	2.15822E-126
139	FIG00638514: hypothetical protein	13	10	0	31	1	40	1.03238645712482e-06	4.18986503723017e-05	hypothetical protein	WP_001429765	9.07837E-106
140	Failed to assign function	13	10	0	31	1	40	1.03238645712482e-06	4.18986503723017e-05	hypothetical protein ECO26_2448	YP_003229433	1.71889E-33
141	Phage tail length tape-measure protein 1	9	14	0	31	1	40	0.000153666753425886	0.00405882496068959	tail length tape measure protein	WP_001431289	0.0
142	Type III secretion inner membrane protein (YscU,SpaS,EscU,HrcU,SsaU, homologous to flagellar export components)	23	0	1	30	1	40	2.21008724063083e-14	1.27725361810537e-11	family type iii secretion protein	WP_001613736	4.01737E-130
143	Uncharacterized protein ImpA	19	4	1	30	1	40	8.59635533115762e-10	6.33674192982476e-08	type vi secretion-associated vc_a0119 family	WP_001306910	2.83692E-153
144	Propanediol utilization protein PduV	18	5	1	30	1	40	5.72814831201178e-09	3.64582761286106e-07	ethanolamine utilization- propanediol utilization	WP_001282181	1.95331E-55
145	FIG00640945: hypothetical protein	17	6	1	30	1	40	3.26330873532791e-08	1.85623167748101e-06	hypothetical protein	WP_001014980	2.68388E-40
146	Putative uncharacterized protein YhcG	16	7	1	30	1	40	1.63314219839435e-07	7.9179994907388e-06	pf06250 family protein	WP_001521407	3.01172E-118
147	FIG00642656: hypothetical protein	19	4	2	29	1	40	8.01921314913931e-09	4.95135006746858e-07	type iii restriction res subunit	YP_003231836	0.0
148	Mobile element protein	18	5	2	29	1	40	4.95447633220757e-08	2.64141232648469e-06	transposase-like protein	WP_024239172	1.97444E-55
149	Phage DNA transfer protein	17	6	2	29	1	40	2.61325069204052e-07	1.17008764408956e-05	dna injection protein	WP_000246937	0.0
150	Mobile element protein	15	8	2	29	1	40	4.99851612182719e-06	0.000176142831532096	transposase is66 family protein	WP_001680141	7.47611E-99
151	Mobile element protein	15	8	2	29	1	40	4.99851612182719e-06	0.000176142831532096	transposase is66 family partial	WP_001568115	1.01426E-134
152	FIG00641170: hypothetical protein	20	3	3	28	1	40	7.43970985725224e-09	4.6532003470814e-07	conserved protein	YP_003227398	5.61102E-73
153	Phage terminase, small subunit	17	6	3	28	1	40	1.46141346920191e-06	5.51292475274914e-05	terminase small subunit	YP_003230299	4.15575E-92
154	Phage Rha protein	17	6	3	28	1	40	1.46141346920191e-06	5.51292475274914e-05	rha family phage regulatory protein	YP_003230302	4.08234E-104
155	Phage DNA transfer protein	16	7	3	28	1	40	6.26176706919338e-06	0.000211873561160904	dna transfer protein gp16	WP_000978776	0.0
156	Superinfection exclusion protein (Protein gp17)	14	9	3	28	1	40	8.28989912094081e-05	0.00227704301329568	superinfection exclusion protein	WP_001073248	1.28822E-66
157	FIG00637920: hypothetical protein	23	0	4	27	1	40	1.61612629471128e-11	2.43227007354048e-09	rhum domain protein	WP_023143361	6.12573E-23
158	FIG00642654: hypothetical protein	20	3	4	27	1	40	4.05461721131233e-08	2.19404904378429e-06	protein g7	WP_000898165	3.26281E-33
159	Failed to assign function	20	3	4	27	1	40	4.05461721131233e-08	2.19404904378429e-06	conserved protein	WP_000909240	2.29793E-66
160	hypothetical protein	20	3	4	27	1	40	4.05461721131233e-08	2.19404904378429e-06	conserved protein	YP_003227395	5.50892E-93
161	Failed to assign function	20	3	4	27	1	40	4.05461721131233e-08	2.19404904378429e-06	conserved protein	YP_003227394	1.20896E-58
162	FIG00639751: hypothetical protein	19	4	4	27	1	40	2.64014792340253e-07	1.17008764408956e-05	phage major capsid e family protein	YP_003227399	0.0
163	FIG00640415: hypothetical protein	19	4	4	27	1	40	2.64014792340253e-07	1.17008764408956e-05	dctp deaminase	NP_308270	3.0604E-24
164	Molybdate metabolism regulator	18	5	4	27	1	40	1.40856276898182e-06	5.41247736336417e-05	twice split molybdate metabolism regulator	WP_024228772	0.0
165	Failed to assign function	17	6	4	27	1	40	6.40295393978137e-06	0.0002146400893781	hypothetical protein ECO26_0313	YP_003227400	3.02349E-36
166	FIG00639888: hypothetical protein	19	4	6	25	1	40	4.05702217299542e-06	0.000144374030432113	conserved protein	YP_003222266	7.52598E-121
167	FIG00638116: hypothetical protein	19	4	6	25	1	40	4.05702217299542e-06	0.000144374030432113	phage protein	YP_003230330	2.43155E-75
168	Failed to assign function	16	7	6	25	1	40	0.000254647977943617	0.00639852867013805	hypothetical protein	WP_002431037	9.0015E-10
169	Mobile element protein	20	3	7	24	1	40	2.48964902150791e-06	9.19960334085584e-05	is4 familly	WP_001375545	1.09183E-159
170	hypothetical protein	20	3	9	22	1	40	2.24339044853633e-05	0.000688163592366303	non-lee-encoded type iii secreted effector	YP_003230601	0.0
171	putative epimerase	18	5	9	22	1	40	0.000386795916434489	0.00940812693711364	fnl2	WP_000118459	0.0
172	UDP-N-acetylglucosamine 2-epimerase (EC 5.1.3.14)	18	5	9	22	1	40	0.000386795916434489	0.00940812693711364	udp-n-acetylglucosamine 2-epimerase	YP_003229906	0.0
173	Putative glycosyltransferase	18	5	9	22	1	40	0.000386795916434489	0.00940812693711364	wbub	YP_003229905	0.0
174	Tryptophan synthase beta chain like (EC 4.2.1.20)	18	5	9	22	1	40	0.000386795916434489	0.00940812693711364	wbuc	YP_003229904	3.11144E-94
175	IncF plasmid conjugative transfer surface exclusion protein TraT	19	4	10	21	1	40	0.000255763520970133	0.00641540165100084	conjugal transfer surface exclusion protein	WP_001115381	3.63047E-38
176	Failed to assign function	23	0	15	16	1	40	1.42470387593329e-05	0.000445543757564593	hypothetical protein E2348C_0721	YP_002328288	3.95229E-80
177	FIG00642056: hypothetical protein	22	1	15	16	1	40	0.000152218361481295	0.00405882496068959	hypothetical protein E2348C_0722	YP_002328289	2.26929E-48
178	FIG00638956: hypothetical protein	23	0	18	13	1	40	0.000186119403400109	0.0047678247168879	t3ss secreted effector -like protein	WP_001456460	3.53781E-139
179	Putative outer membrane protein	23	0	18	13	1	40	0.000186119403400109	0.0047678247168879	lpxr	WP_000628028	0.0
180	hypothetical protein	22	1	0	31	2	39	2.94678298750776e-14	1.41917068678374e-11	sukh-3 immunity family protein	YP_002386019	8.90435E-98
181	Co-activator of prophage gene expression IbrA	20	3	0	31	2	39	5.51048418663954e-12	9.25761343355442e-10	pp-loop family protein	WP_001535422	1.6638E-64
182	adherence and invasion outermembrane protein (Inv,enhances Peyer's patches colonization)	20	3	0	31	2	39	5.51048418663954e-12	9.25761343355442e-10	adhesin invasin	WP_016243659	0.0
183	FIG00639817: hypothetical protein	19	4	0	31	2	39	4.82167366330959e-11	4.70699601942547e-09	toxin-antitoxin antitoxin ribbon-helix- helix domain protein	YP_003232404	7.62172E-35
184	FIG00638152: hypothetical protein	19	4	0	31	2	39	4.82167366330959e-11	4.70699601942547e-09	pf03235 family protein	WP_000648228	0.0
185	Fimbrial protein YadC	19	4	0	31	2	39	4.82167366330959e-11	4.70699601942547e-09	fimbrial family protein	WP_000713127	3.98287E-96
186	hypothetical protein	16	7	0	31	2	39	1.16216111496227e-08	6.8815179463012e-07	phage-related protein	YP_002394337	0.0
187	Integrase	15	8	0	31	2	39	5.66553543544107e-08	2.96578463663959e-06	integrase	WP_001341225	0.0
188	Invasin	20	3	1	30	2	39	1.05995784060654e-10	9.6316169063417e-09	adhesin invasin	WP_001341730	1.0883E-130
189	FIG01068028: hypothetical protein	20	3	1	30	2	39	1.05995784060654e-10	9.6316169063417e-09	hypothetical protein	WP_000788778	2.12072E-14
190	FIG107037: Phage late gene regulator	17	6	1	30	2	39	3.26330873532791e-08	1.85623167748101e-06	ogr delta-like zinc finger family protein	YP_003232314	9.00923E-47
191	FIG00643125: hypothetical protein	13	10	1	30	2	39	1.11799899259371e-05	0.000362985380786379	ead ea22-like family protein	YP_003229753	7.14856E-143
192	Phage capsid and scaffold	17	6	2	29	2	39	2.61325069204052e-07	1.17008764408956e-05	head assembly protein	YP_003230290	3.48517E-110
193	Failed to assign function	20	3	3	28	2	39	7.43970985725224e-09	4.6532003470814e-07	dctp deaminase	WP_023566101	6.80065E-30
194	hypothetical protein	17	6	3	28	2	39	1.46141346920191e-06	5.51292475274914e-05	hypothetical protein ECED1_1795	YP_002397754	2.72647E-23
195	FIG00640419: hypothetical protein	17	6	3	28	2	39	1.46141346920191e-06	5.51292475274914e-05	regulatory protein cro	NP_059607	6.43072E-27
196	Failed to assign function	16	7	3	28	2	39	6.26176706919338e-06	0.000211873561160904	lipoprotein	WP_000749284	2.96746E-85
197	Haemolysin expression modulating protein paralog	16	7	3	28	2	39	6.26176706919338e-06	0.000211873561160904	hemolysin expression modulating protein hha	WP_021542549	1.15506E-29
198	Putative stability/partitioning protein encoded within prophage CP-933T	15	8	3	28	2	39	2.39472803323198e-05	0.000728400644718646	plasmid segregation protein parm	YP_002756739	0.0
199	Failed to assign function	15	8	3	28	2	39	2.39472803323198e-05	0.000728400644718646	plasmid stable inheritance protein	YP_002756740	6.62543E-78
200	CIII protein	14	9	3	28	2	39	8.28989912094081e-05	0.00227704301329568	regulatory protein ciii	NP_597896	3.09054E-18
201	unknown	20	3	4	27	2	39	4.05461721131233e-08	2.19404904378429e-06	hypothetical protein	WP_000870971	5.64417E-30
202	Mobile element protein	19	4	4	27	2	39	2.64014792340253e-07	1.17008764408956e-05	integrase core domain protein	WP_001757863	4.50322E-91
203	FIG00640501: hypothetical protein	15	8	4	27	2	39	9.02679550690437e-05	0.00245610435939274	conserved protein	YP_003227401	0.0
204	Phage protein	16	7	5	26	2	39	8.64559095631686e-05	0.00235682071956351	ead ea22-like family protein	YP_003230651	4.92587E-65
205	orf; Unknown function	21	2	6	25	2	39	9.77012990204762e-08	4.81770774146021e-06	hypothetical protein, partial	WP_000223921	1.59004E-57
206	putative phage inhibition, colicin resistance and tellurite resistance protein	23	0	9	22	2	39	2.58292895812523e-08	1.4867791867328e-06	terf	YP_002269834	4.54196E-84
207	orf; Unknown function	21	2	11	20	2	39	2.87789944514314e-05	0.000866247732988086	restriction endonuclease	NP_286671	1.05376E-53
208	Urease accessory protein UreD	23	0	13	18	2	39	2.12793608780932e-06	7.90345002485066e-05	urease accessory protein ured	WP_000886249	0.0
209	Mobile element protein	23	0	13	18	2	39	2.12793608780932e-06	7.90345002485066e-05	transposase	YP_002269815	2.4162E-98
210	IncF plasmid conjugative transfer surface exclusion protein TraT	22	1	13	18	2	39	2.65992010976167e-05	0.000803985894264363	enterobacterial complement resistance family protein	WP_003873216	4.12867E-15
211	FIG00642900: hypothetical protein	21	2	13	18	2	39	0.00017272761215618	0.00450463635457127	restriction enzyme beta subunit domain protein	YP_003223638	1.27421E-58
212	Phage EaA protein	23	0	14	17	2	39	5.62383108921037e-06	0.000192087734224377	pf04448 family protein	WP_000207990	0.0
213	Mobile element protein	23	0	14	17	2	39	5.62383108921037e-06	0.000192087734224377	transposase is66 family protein	NP_286697	0.0
214	Putative exported protein	23	0	0	31	3	38	9.20869683596171e-16	8.86981679239832e-13	dknyy family protein	WP_001324310	1.4816E-92
215	Failed to assign function	23	0	0	31	3	38	9.20869683596171e-16	8.86981679239832e-13	ribose abc transporter	NP_755883	6.2564E-169
216	Failed to assign function	22	1	0	31	3	38	2.94678298750776e-14	1.41917068678374e-11	hypothetical protein ECO26_0638	YP_003227708	5.06507E-78
217	Co-activator of prophage gene expression IbrA	20	3	0	31	3	38	5.51048418663954e-12	9.25761343355442e-10	immunoglobulin-binding regulator a	WP_001285511	0.0
218	Anaerobic dimethyl sulfoxide reductase chain A (EC 1.8.99.-)	19	4	0	31	3	38	4.82167366330959e-11	4.70699601942547e-09	anaerobic dimethyl sulfoxide a family	WP_001375676	0.0
219	possible integrase	18	5	0	31	3	38	3.47160503758288e-10	2.80210891525126e-08	integrase	YP_003230878	0.0
220	Mobile element protein	11	12	0	31	3	38	1.41249237997532e-05	0.000445543757564593	transposase	WP_024212962	4.00535E-50
221	Failed to assign function	9	14	0	31	3	38	0.000153666753425886	0.00405882496068959	antirepressor	YP_003229256	7.01632E-123
222	Mobile element protein	11	12	1	30	3	38	0.000126138854397796	0.00341923858975489	integrase core domain protein	WP_000510360	7.76703E-95
223	Integrase	10	13	1	30	3	38	0.000384632540393279	0.00940812693711364	phage integrase family protein	YP_002329318	0.0
224	DNA stabilization, phage-associated	17	6	2	29	3	38	2.61325069204052e-07	1.17008764408956e-05	packaged dna stabilization protein p27	NP_958183	3.2184E-106
225	unknown	17	6	2	29	3	38	2.61325069204052e-07	1.17008764408956e-05	phage protein	YP_003230294	2.297E-29
226	Phage major capsid protein	17	6	2	29	3	38	2.61325069204052e-07	1.17008764408956e-05	major head protein	YP_003230295	0.0
227	Phage capsid and scaffold	17	6	2	29	3	38	2.61325069204052e-07	1.17008764408956e-05	scaffold protein gp8	YP_003230296	4.24965E-134
228	Phage portal	15	8	2	29	3	38	4.99851612182719e-06	0.000176142831532096	portal protein	WP_001432480	0.0
229	Mobile element protein	17	6	3	28	3	38	1.46141346920191e-06	5.51292475274914e-05	integrase	YP_003232308	0.0
230	Phage holin	17	6	4	27	3	38	6.40295393978137e-06	0.0002146400893781	holin	NP_958234	2.58751E-62
231	FIG00640847: hypothetical protein	23	0	6	25	3	38	4.37431517101856e-10	3.41622192383115e-08	conserved protein	YP_310003	1.55638E-153
232	regulatory protein	17	6	6	25	3	38	7.3972904488057e-05	0.00207930063043472	regulatory protein	YP_006168161	2.76998E-37
233	Failed to assign function	20	3	8	23	3	38	7.80508840481334e-06	0.000261036845538757	prophage protein	WP_000268111	2.42043E-78
234	putative hemolysin activator protein	22	1	9	22	3	38	4.34254931084805e-07	1.88411869198597e-05	potra -type family protein	WP_001428611	0.0
235	Failed to assign function	23	0	15	16	3	38	1.42470387593329e-05	0.000445543757564593	pentapeptide repeat-containing protein	WP_001205482	1.22552E-89
236	Inner membrane protein YjgN	19	4	0	31	4	37	4.82167366330959e-11	4.70699601942547e-09	inner membrane protein yjgn	WP_000079609	1.72952E-81
237	Inner membrane protein YjgN	19	4	0	31	4	37	4.82167366330959e-11	4.70699601942547e-09	inner membrane protein yjgn	WP_024171715	3.6781E-143
238	FIG01069755: hypothetical protein	17	6	0	31	4	37	2.14082310650945e-09	1.41235672341774e-07	hypothetical protein ECO26_3945	YP_003230870	0.0
239	Failed to assign function	9	14	0	31	4	37	0.000153666753425886	0.00405882496068959	hypothetical protein ECO26_2261	YP_003229252	2.62725E-22
240	Mobile element protein	19	4	2	29	4	37	8.01921314913931e-09	4.95135006746858e-07	transposase	WP_000839180	7.4307E-84
241	Type I restriction-modification system, restriction subunit R (EC 3.1.21.3)	19	4	2	29	4	37	8.01921314913931e-09	4.95135006746858e-07	type i restriction enzyme r protein	YP_672515	0.0
242	Type I restriction-modification system, DNA-methyltransferase subunit M (EC 2.1.1.72)	18	5	2	29	4	37	4.95447633220757e-08	2.64141232648469e-06	eco57i restriction-modification methylase family protein	WP_001341289	0.0
243	Failed to assign function	17	6	3	28	4	37	1.46141346920191e-06	5.51292475274914e-05	hypothetical protein EFER_3110	YP_002384207	4.33569E-34
244	FIG00640506: hypothetical protein	23	0	4	27	4	37	1.61612629471128e-11	2.43227007354048e-09	conserved domain protein	WP_001185377	8.28435E-45
245	hypothetical protein	21	2	4	27	4	37	4.79119287678257e-09	3.11816012088984e-07	phage protein	YP_007111834	2.4532E-29
246	Mobile element protein	20	3	4	27	4	37	4.05461721131233e-08	2.19404904378429e-06	integrase	CAB59975	1.35043E-174
247	Phage antitermination protein N	20	3	5	26	4	37	1.83566089058487e-07	8.87010988199673e-06	antitermination protein n	YP_003230322	1.9711E-23
248	FIG01068391: hypothetical protein	19	4	5	26	4	37	1.11319554920335e-06	4.41853002606868e-05	endonuclease	WP_001229299	1.4215E-86
249	Orf80	17	6	6	25	4	37	7.3972904488057e-05	0.00207930063043472	pf10834 family protein	YP_001571652	1.82939E-43
250	putative membrane protein	22	1	7	24	4	37	3.63693061361827e-08	2.03668114362623e-06	membrane protein	WP_000282206	0.0
251	Phage Kil	18	5	8	23	4	37	0.000154511215384042	0.00406626236770244	phage protein	WP_001243379	3.76135E-19
252	orf; Unknown function	23	0	9	22	4	37	2.58292895812523e-08	1.4867791867328e-06	conserved protein	NP_286721	6.68149E-52
253	FIG00641264: hypothetical protein	23	0	10	21	4	37	8.52366556181328e-08	4.23195601501987e-06	conserved protein	WP_001470661	1.92527E-33
254	orf; Unknown function	23	0	10	21	4	37	8.52366556181328e-08	4.23195601501987e-06	conserved protein	WP_001004880	2.33927E-29
255	FIG00641704: hypothetical protein	23	0	10	21	4	37	8.52366556181328e-08	4.23195601501987e-06	hypothetical protein ECED1_5037	YP_002400782	4.33157E-26
256	Failed to assign function	18	5	0	31	5	36	3.47160503758288e-10	2.80210891525126e-08	hypothetical protein	WP_000128178	3.24209E-26
257	FIG00637932: hypothetical protein	22	1	1	30	5	36	6.57500954087667e-13	1.35708196923694e-10	flagellar biosynthesis anti-sigma factor	YP_003227352	6.40198E-28
258	hypothetical protein	19	4	1	30	5	36	8.59635533115762e-10	6.33674192982476e-08	transcription termination factor nun	NP_597897	1.71202E-63
259	hypothetical protein	14	9	1	30	5	36	2.98384866266564e-06	0.000109976136423962	transcriptional repressor	YP_002402448	1.34032E-79
260	hypothetical protein	20	3	2	29	5	36	1.06517364649443e-09	7.77253982048055e-08	hypothetical protein	WP_001341484	3.26709E-14
261	Uncharacterized protein YadU in stf fimbrial cluster	23	0	4	27	5	36	1.61612629471128e-11	2.43227007354048e-09	pf11245 family protein	YP_003230267	0.0
262	Phage EaA protein	18	5	5	26	5	36	5.52893548489145e-06	0.000192087734224377	valyl-trna synthetase	YP_003230652	0.0
263	DNA stabilization, phage-associated	17	6	6	25	5	36	7.3972904488057e-05	0.00207930063043472	packaged dna stabilization protein gp26	YP_003230291	2.17336E-159
264	Phage terminase, large subunit	17	6	6	25	5	36	7.3972904488057e-05	0.00207930063043472	terminase large subunit	YP_003230298	0.0
265	Phage protein	21	2	7	24	5	36	3.63473268185746e-07	1.58654434403252e-05	phage protein	YP_003228940	2.27602E-50
266	hypothetical protein	18	5	8	23	5	36	0.000154511215384042	0.00406626236770244	o-polysaccharide acetyltransferase inhibitor	YP_003222265	1.28184E-22
267	FIG00641998: hypothetical protein	21	2	12	19	5	36	7.24434084885381e-05	0.00206442281231242	hypothetical protein ECO26_0051	YP_003227152	2.42276E-87
268	Recombinational DNA repair protein RecT (prophage associated)	20	3	12	19	5	36	0.000348984697390217	0.00857505256444533	protein rect	NP_287834	0.0
269	Failed to assign function	23	0	0	31	6	35	9.20869683596171e-16	8.86981679239832e-13	alpha c-terminal all-beta domain protein	WP_001440793	2.68175E-126
270	Flagellar biosynthesis protein FliS	22	1	0	31	6	35	2.94678298750776e-14	1.41917068678374e-11	flagellar protein	YP_001726302	1.75287E-80
271	Flagellar M-ring protein FliF	22	1	0	31	6	35	2.94678298750776e-14	1.41917068678374e-11	flagellar m-ring protein	YP_003227344	0.0
272	Failed to assign function	15	8	0	31	6	35	5.66553543544107e-08	2.96578463663959e-06	family transcriptional regulator	WP_001307541	9.10718E-56
273	Flagellar motor rotation protein MotB	22	1	1	30	6	35	6.57500954087667e-13	1.35708196923694e-10	chemotaxis protein	YP_003227375	0.0
274	Flagellar motor rotation protein MotA	22	1	1	30	6	35	6.57500954087667e-13	1.35708196923694e-10	flagellar motor stator protein	YP_003232831	0.0
275	FIG00639010: hypothetical protein	22	1	1	30	6	35	6.57500954087667e-13	1.35708196923694e-10	flagellar basal body-associated family protein	WP_001393689	5.50792E-79
276	Flagellar hook-length control protein FliK	22	1	1	30	6	35	6.57500954087667e-13	1.35708196923694e-10	flagellar hook-length control protein	YP_003227371	1.17986E-134
277	Flagellar hook-associated protein FliD	22	1	1	30	6	35	6.57500954087667e-13	1.35708196923694e-10	lateral flagellar filament capping protein	WP_000609684	0.0
278	Flagellin protein FlaA	22	1	1	30	6	35	6.57500954087667e-13	1.35708196923694e-10	bacterial flagellin family protein	YP_002411056	9.42555E-126
279	probable regulatory protein YPO0736	22	1	1	30	6	35	6.57500954087667e-13	1.35708196923694e-10	lateral flagellar transmembrane regulator	YP_003227366	0.0
280	FIG00639166: hypothetical protein	22	1	1	30	6	35	6.57500954087667e-13	1.35708196923694e-10	lateral flagellar hook associated protein	WP_001195933	1.63169E-173
281	Flagellar hook-associated protein FlgL	22	1	1	30	6	35	6.57500954087667e-13	1.35708196923694e-10	flagellar hook-associated protein 3	YP_003227364	6.62713E-156
282	Flagellar protein FlgJ [peptidoglycan hydrolase] (EC 3.2.1.-)	22	1	1	30	6	35	6.57500954087667e-13	1.35708196923694e-10	lateral flagellar peptidoglycan hydrolase	WP_001589748	2.02543E-59
283	Flagellar P-ring protein FlgI	22	1	1	30	6	35	6.57500954087667e-13	1.35708196923694e-10	flagellar p-ring protein 1	YP_003227361	0.0
284	Flagellar L-ring protein FlgH	22	1	1	30	6	35	6.57500954087667e-13	1.35708196923694e-10	flagellar l-ring protein	YP_003227360	4.55402E-175
285	Flagellar basal-body rod protein FlgG	22	1	1	30	6	35	6.57500954087667e-13	1.35708196923694e-10	flagellar basal-body rod protein	YP_002411046	1.61292E-154
286	Flagellar basal-body rod modification protein FlgD	22	1	1	30	6	35	6.57500954087667e-13	1.35708196923694e-10	flagellar hook capping family protein	YP_006137328	6.45638E-125
287	Flagellar basal-body rod protein FlgC	22	1	1	30	6	35	6.57500954087667e-13	1.35708196923694e-10	flagellar basal-body rod protein	WP_024216450	3.17607E-76
288	Flagellar basal-body rod protein FlgB	22	1	1	30	6	35	6.57500954087667e-13	1.35708196923694e-10	flagellar basal-body rod protein	WP_001315265	6.12523E-65
289	Flagellar basal-body P-ring formation protein FlgA	22	1	1	30	6	35	6.57500954087667e-13	1.35708196923694e-10	flagella basal body p-ring formation protein	YP_003227353	2.23096E-153
290	FIG00641064: hypothetical protein	22	1	1	30	6	35	6.57500954087667e-13	1.35708196923694e-10	lateral flagellar chaperone protein	YP_003227351	5.79427E-82
291	Lysine-N-methylase (EC 2.1.1.-)	22	1	1	30	6	35	6.57500954087667e-13	1.35708196923694e-10	lateral flagellar associated protein	YP_003227350	0.0
292	Cps2A	22	1	1	30	6	35	6.57500954087667e-13	1.35708196923694e-10	glycosyl transferase 2 family protein	WP_000294389	0.0
293	Glycerol-3-phosphate cytidylyltransferase (EC 2.7.7.39)	22	1	1	30	6	35	6.57500954087667e-13	1.35708196923694e-10	glycerol-3-phosphate cytidylyl- transferase	YP_003227349	1.15464E-89
294	FIG00639403: hypothetical protein	22	1	1	30	6	35	6.57500954087667e-13	1.35708196923694e-10	flagellar export protein	YP_003227348	9.69213E-71
295	Flagellum-specific ATP synthase FliI	22	1	1	30	6	35	6.57500954087667e-13	1.35708196923694e-10	atp synthase	YP_003227347	0.0
296	Flagellar assembly protein FliH	22	1	1	30	6	35	6.57500954087667e-13	1.35708196923694e-10	flagellar assembly family protein	YP_003227346	3.96152E-138
297	Flagellar motor switch protein FliG	22	1	1	30	6	35	6.57500954087667e-13	1.35708196923694e-10	flagellar motor switch protein	WP_001308395	0.0
298	Flagellar hook-basal body complex protein FliE	22	1	1	30	6	35	6.57500954087667e-13	1.35708196923694e-10	flagellar hook-basal body complex protein	YP_003227343	2.26475E-39
299	Flagellar regulatory protein FleQ	22	1	1	30	6	35	6.57500954087667e-13	1.35708196923694e-10	sigma-54 interaction domain protein	WP_009008331	0.0
300	Flagellar motor switch protein FliM	22	1	1	30	6	35	6.57500954087667e-13	1.35708196923694e-10	surface presentation of antigens protein	YP_003227341	0.0
301	Flagellar motor switch protein FliN	22	1	1	30	6	35	6.57500954087667e-13	1.35708196923694e-10	flagellar motor switch protein	YP_006167278	2.97909E-63
302	Flagellar biosynthesis protein FliP	22	1	1	30	6	35	6.57500954087667e-13	1.35708196923694e-10	flagellar biosynthetic protein	WP_000830281	3.70758E-127
303	Flagellar biosynthesis protein FliQ	22	1	1	30	6	35	6.57500954087667e-13	1.35708196923694e-10	bacterial export 3 family protein	YP_003227338	1.25723E-26
304	Flagellar biosynthesis protein FliR	22	1	1	30	6	35	6.57500954087667e-13	1.35708196923694e-10	flagellar biosynthetic protein	WP_001310546	2.16041E-121
305	Flagellar biosynthesis protein FlhB	22	1	1	30	6	35	6.57500954087667e-13	1.35708196923694e-10	flhb family protein	WP_000785657	0.0
306	Flagellar biosynthesis protein FlhA	22	1	1	30	6	35	6.57500954087667e-13	1.35708196923694e-10	flagellar biosynthesis protein	WP_001140804	0.0
307	RNA polymerase sigma factor for flagellar operon	21	2	1	30	6	35	1.00779978172766e-11	1.56566572541948e-09	flagellar biosynthesis sigma factor	YP_006094618	1.14855E-147
308	FIG00639370: hypothetical protein	21	2	1	30	6	35	1.00779978172766e-11	1.56566572541948e-09	lateral flagellar chaperone protein	WP_001316130	1.11926E-34
309	Flagellar hook-associated protein FlgK	21	2	1	30	6	35	1.00779978172766e-11	1.56566572541948e-09	flagellar hook-associated protein	YP_003227363	0.0
310	Flagellar basal-body rod protein FlgF	21	2	1	30	6	35	1.00779978172766e-11	1.56566572541948e-09	flagellar hook-basal body protein	YP_003227358	9.38634E-148
311	Maltose/maltodextrin ABC transporter, permease protein MalF	21	2	1	30	6	35	1.00779978172766e-11	1.56566572541948e-09	sugar transporter subunit	WP_023981372	0.0
312	Flagellar hook protein FlgE	20	3	1	30	6	35	1.05995784060654e-10	9.6316169063417e-09	flagellar hook protein	YP_003227357	0.0
313	Failed to assign function	13	10	1	30	6	35	1.11799899259371e-05	0.000362985380786379	phage repressor protein ci	YP_003230320	4.42627E-114
314	hypothetical protein	15	8	2	29	6	35	4.99851612182719e-06	0.000176142831532096	terminase small subunit	WP_000577998	1.68051E-117
315	FIG00638052: hypothetical protein	16	7	3	28	6	35	6.26176706919338e-06	0.000211873561160904	dna-binding protein	WP_021499851	4.95728E-54
316	Phage NinC	16	7	5	26	6	35	8.64559095631686e-05	0.00235682071956351	phosphoadenosine phosphosulfate reductase family protein	YP_003230648	0.0
317	Phage DNA transfer protein	17	6	7	24	6	35	0.000208022152535731	0.0052635797895556	dna transfer protein	WP_021546256	5.69327E-65
318	FIG00245341: hypothetical protein	20	3	9	22	6	35	2.24339044853633e-05	0.000688163592366303	head protein prohead protease	WP_000973527	0.0
319	FIG00640385: hypothetical protein	20	3	9	22	6	35	2.24339044853633e-05	0.000688163592366303	gp80	WP_000006074	1.49137E-22
320	Phage terminase small subunit	20	3	9	22	6	35	2.24339044853633e-05	0.000688163592366303	terminase small subunit	WP_000223329	1.18509E-85
321	FIG00638463: hypothetical protein	20	3	9	22	6	35	2.24339044853633e-05	0.000688163592366303	transcription antitermination protein	YP_003230067	8.24063E-15
322	FIG00642058: hypothetical protein	20	3	9	22	6	35	2.24339044853633e-05	0.000688163592366303	hypothetical protein ECO26_3114	YP_003230066	4.5864E-31
323	Putative bacteriophage protein	21	2	10	21	6	35	1.07674236611247e-05	0.000351168706672528	rtr1 rpap2 family protein	WP_023143851	4.75613E-23
324	Mobile element protein	23	0	12	19	6	35	7.68421365042259e-07	3.19946740119036e-05	acetaldehyde dehydrogenase 2	WP_001342119	6.8285E-130
325	PTS system, mannose-specific IIA component (EC 2.7.1.69)	23	0	12	19	6	35	7.68421365042259e-07	3.19946740119036e-05	pts system fructose iia component family protein	YP_001464286	4.53124E-92
326	hypothetical protein	21	2	12	19	6	35	7.24434084885381e-05	0.00206442281231242	hypothetical protein	WP_000422899	2.57184E-46
327	FIG01047205: hypothetical protein	21	2	13	18	6	35	0.00017272761215618	0.00450463635457127	anti- protein	WP_024008430	4.06953E-56
328	FIG00638089: hypothetical protein	23	0	14	17	6	35	5.62383108921037e-06	0.000192087734224377	hypothetical protein ECO26_2447	YP_003229432	1.6526E-36
329	FIG00639855: hypothetical protein	21	2	14	17	6	35	0.000391920228744026	0.00950077762566054	phage protein	YP_003228946	2.16022E-74
330	FIG00641110: hypothetical protein	23	0	0	31	7	34	9.20869683596171e-16	8.86981679239832e-13	hypothetical protein ECO26_5378	YP_003232254	0.0
331	Putative sugar kinase, PfkB family protein (EC 2.7.1.-)	23	0	0	31	7	34	9.20869683596171e-16	8.86981679239832e-13	pfkb family carbohydrate kinase	WP_001275272	0.0
332	Transcriptional repressor of aga operon	23	0	0	31	7	34	9.20869683596171e-16	8.86981679239832e-13	family transcriptional regulator	YP_542672	0.0
333	Ribose ABC transport system, ATP-binding protein RbsA (TC 3.A.1.2.1)	23	0	0	31	7	34	9.20869683596171e-16	8.86981679239832e-13	sugar uptake abc transporter atp- binding protein	YP_003231270	0.0
334	Ribose ABC transport system, permease protein RbsC (TC 3.A.1.2.1)	23	0	0	31	7	34	9.20869683596171e-16	8.86981679239832e-13	ribose transport system permease	YP_003231269	9.82216E-168
335	Fructokinase (EC 2.7.1.4)	23	0	0	31	7	34	9.20869683596171e-16	8.86981679239832e-13	carbohydrate kinase	YP_003231268	0.0
336	TIORF127 protein	23	0	0	31	7	34	9.20869683596171e-16	8.86981679239832e-13	tiorf127 protein	YP_003231267	0.0
337	PTS system, mannose-specific IID component (EC 2.7.1.69)	23	0	1	30	7	34	2.21008724063083e-14	1.27725361810537e-11	pts system mannose fructose sorbose iid component family protein	YP_002388403	0.0
338	orf, hypothetical protein	19	4	1	30	7	34	8.59635533115762e-10	6.33674192982476e-08	protein yiba	WP_001326523	2.20834E-45
339	Failed to assign function	15	8	1	30	7	34	7.32161502426228e-07	3.14829446043278e-05	hypothetical protein	WP_001595802	2.05644E-19
340	Failed to assign function	15	8	2	29	7	34	4.99851612182719e-06	0.000176142831532096	hypothetical protein	WP_001332869	1.72106E-12
341	Failed to assign function	13	10	2	29	7	34	6.44549081372011e-05	0.00185506875053044	hypothetical protein	WP_001331630	8.50402E-42
342	Putative Na(+)/H(+) exchanger protein, CPA1 family precursor	19	4	3	28	7	34	5.20614633325567e-08	2.75525282867685e-06	na+ h+ antiporter	YP_003232423	0.0
343	TRAP transporter solute receptor, unknown substrate 6	19	4	4	27	7	34	2.64014792340253e-07	1.17008764408956e-05	c4-dicarboxylate-binding periplasmic protein	YP_543995	0.0
344	TRAP-type transport system, small permease component, predicted N-acetylneuraminate transporter	19	4	5	26	7	34	1.11319554920335e-06	4.41853002606868e-05	tripartite atp-independent periplasmic transporter (dctq-like) protein	YP_003232421	1.17927E-77
345	TRAP dicarboxylate transporter, DctM subunit, unknown substrate 8	19	4	5	26	7	34	1.11319554920335e-06	4.41853002606868e-05	c4-dicarboxylate transporter large subunit	YP_002332098	0.0
346	FIG01070003: hypothetical protein	19	4	5	26	7	34	1.11319554920335e-06	4.41853002606868e-05	membrane protein	WP_000558268	1.54299E-8
347	Failed to assign function	21	2	6	25	7	34	9.77012990204762e-08	4.81770774146021e-06	phage protein	YP_003222263	1.57314E-71
348	DNA stabilization, phage-associated	17	6	6	25	7	34	7.3972904488057e-05	0.00207930063043472	dna stabilization protein	WP_001122374	0.0
349	Maltose/maltodextrin ABC transporter, substrate binding periplasmic protein MalE	22	1	11	20	7	34	3.8279007159416e-06	0.000140013948212467	bacterial extracellular solute-binding family protein	WP_001369318	0.0
350	L-seryl-tRNA(Sec) selenium transferase-related protein	21	2	11	20	7	34	2.87789944514314e-05	0.000866247732988086	l-seryl-trna selenium transferase family protein	YP_001464281	0.0
351	Integrase	20	3	11	20	7	34	0.000148856133053476	0.00402747829654798	integrase	YP_003228935	0.0
352	Failed to assign function	23	0	12	19	7	34	7.68421365042259e-07	3.19946740119036e-05	2-dehydro-3-deoxyphosphogluconate aldolase	YP_001464280	4.48678E-157
353	PTS system, mannose-specific IIC component (EC 2.7.1.69)	23	0	12	19	7	34	7.68421365042259e-07	3.19946740119036e-05	pts system sorbose-specific iic component family protein	YP_001464284	3.67931E-135
354	PTS system, mannose-specific IIA component (EC 2.7.1.69) / PTS system, mannose-specific IIB component (EC 2.7.1.69)	23	0	12	19	7	34	7.68421365042259e-07	3.19946740119036e-05	pts system sorbose subiib component family protein	YP_001464285	2.48344E-108
355	FIG00643164: hypothetical protein	23	0	12	19	7	34	7.68421365042259e-07	3.19946740119036e-05	hypothetical protein ECO26_0052	YP_003227153	4.42682E-146
356	Transcriptional regulatory protein zraR	22	1	12	19	7	34	1.03627109799984e-05	0.000338734045789632	aaa domain family protein	YP_002388407	0.0
357	Neopullulanase (EC 3.2.1.135)	22	1	12	19	7	34	1.03627109799984e-05	0.000338734045789632	neopullulanase	YP_003229675	0.0
358	Maltose/maltodextrin ABC transporter, permease protein MalG	22	1	12	19	7	34	1.03627109799984e-05	0.000338734045789632	binding--dependent transport system inner membrane component family protein	WP_000357161	1.14669E-162
359	FIG00641874: hypothetical protein	22	1	12	19	7	34	1.03627109799984e-05	0.000338734045789632	cyma protein	YP_003229679	0.0
360	UDP-3-O-[3-hydroxymyristoyl] glucosamine N-acyltransferase (EC 2.3.1.-)	22	1	12	19	7	34	1.03627109799984e-05	0.000338734045789632	bacterial transferase hexapeptide family protein	YP_003229680	0.0
361	Glycosidase	22	1	12	19	7	34	1.03627109799984e-05	0.000338734045789632	glycosidase	YP_002387351	5.03687E-112
362	Maltose/maltodextrin transport ATP-binding protein MalK (EC 3.6.3.19)	22	1	12	19	7	34	1.03627109799984e-05	0.000338734045789632	abc transporter family protein	YP_003229682	0.0
363	Putative glycosyl hydrolase of unknown function (DUF1680)	22	1	12	19	7	34	1.03627109799984e-05	0.000338734045789632	glycosyhydrolase	YP_003229684	0.0
364	ydaQ protein	20	3	12	19	7	34	0.000348984697390217	0.00857505256444533	excisionase	NP_287837	5.57378E-46
365	Phage protein	21	2	14	17	7	34	0.000391920228744026	0.00950077762566054	gydac	WP_000230535	6.70724E-26
366	ORF25	18	5	1	30	8	33	5.72814831201178e-09	3.64582761286106e-07	hnh endonuclease family protein	YP_003232367	1.53611E-157
367	Failed to assign function	18	5	1	30	8	33	5.72814831201178e-09	3.64582761286106e-07	pf04447 domain protein	WP_001289868	2.36348E-115
368	Phosphoesterase (EC 3.1.-.-)	22	1	4	27	8	33	3.87870310730705e-10	3.11330569413179e-08	phosphodiesterase yaei	YP_003227266	0.0
369	FIG00639870: hypothetical protein	18	5	4	27	8	33	1.40856276898182e-06	5.41247736336417e-05	icd-like protein	WP_001342315	7.40978E-126
370	Integrase	23	0	6	25	8	33	4.37431517101856e-10	3.41622192383115e-08	integrase	NP_286655	0.0
371	putative regulator; Regulation (Phage or Prophage Related)	22	1	7	24	8	33	3.63693061361827e-08	2.03668114362623e-06	repressor protein	NP_288007	3.33475E-70
372	Failed to assign function	19	4	7	24	8	33	1.31205277881187e-05	0.00042408363642671	hypothetical protein ECO26_5503	YP_003232366	2.02338E-30
373	FIG00642259: hypothetical protein	23	0	9	22	8	33	2.58292895812523e-08	1.4867791867328e-06	shia domain protein	NP_309389	8.66179E-40
374	FIG00641009: hypothetical protein	23	0	12	19	8	33	7.68421365042259e-07	3.19946740119036e-05	nif3 family protein	YP_003229672	0.0
375	putative esterase	23	0	12	19	8	33	7.68421365042259e-07	3.19946740119036e-05	esterase family protein	YP_003229673	0.0
376	FIG00640408: hypothetical protein	23	0	12	19	8	33	7.68421365042259e-07	3.19946740119036e-05	amidohydrolase family protein	WP_000497897	0.0
377	CymJ protein	21	2	12	19	8	33	7.24434084885381e-05	0.00206442281231242	sugar-specific transcriptional regulator family protein	YP_002387353	8.00502E-169
378	Alpha-mannosidase (EC 3.2.1.24)	21	2	12	19	8	33	7.24434084885381e-05	0.00206442281231242	alpha-mannosidase	YP_003229685	0.0
379	Mobile element protein	21	2	13	18	8	33	0.00017272761215618	0.00450463635457127	transposase	YP_408256	5.2894E-40
380	hypothetical protein	15	8	1	30	9	32	7.32161502426228e-07	3.14829446043278e-05	phage protein	WP_001312978	2.52892E-128
381	FIG00640454: hypothetical protein	16	7	2	29	9	32	1.20876327972868e-06	4.75864083529156e-05	esterase-like activity of phytase family protein	YP_002394351	0.0
382	Failed to assign function	19	4	5	26	9	32	1.11319554920335e-06	4.41853002606868e-05	repressor protein	YP_003222279	2.25144E-66
383	Helix-turn-helix motif	19	4	5	26	9	32	1.11319554920335e-06	4.41853002606868e-05	transcriptional regulator	YP_003222280	2.2204E-72
384	putative membrane protein	19	4	5	26	9	32	1.11319554920335e-06	4.41853002606868e-05	toxin	YP_003222281	1.13584E-60
385	Regulatory protein Cro of bacteriophage BP-933W	19	4	6	25	9	32	4.05702217299542e-06	0.000144374030432113	kda cro protein	NP_287826	1.8578E-49
386	putative regulator; Regulation (Phage or Prophage Related)	19	4	6	25	9	32	4.05702217299542e-06	0.000144374030432113	helix-turn-helix family protein	WP_000233323	6.25815E-75
387	gene 66 protein	17	6	6	25	9	32	7.3972904488057e-05	0.00207930063043472	phage family protein	YP_003230301	5.37425E-79
388	FIG00640819: hypothetical protein	22	1	7	24	9	32	3.63693061361827e-08	2.03668114362623e-06	hypothetical protein Z1205	NP_286740	4.01503E-142
389	hypothetical protein	21	2	12	19	9	32	7.24434084885381e-05	0.00206442281231242	yeda protein	WP_001445027	7.56499E-99
390	Failed to assign function	23	0	0	31	10	31	9.20869683596171e-16	8.86981679239832e-13	hypothetical protein	YP_005280112	3.15197E-31
391	dTDP-4-dehydrorhamnose 3,5-epimerase (EC 5.1.3.13)	19	4	1	30	10	31	8.59635533115762e-10	6.33674192982476e-08	rmlc	YP_003229912	4.06229E-130
392	hypothetical protein	16	7	2	29	10	31	1.20876327972868e-06	4.75864083529156e-05	biofilm development family protein	YP_003047326	9.46629E-41
393	Citrate:6-N-acetyl-6-N-hydroxy-L-lysine ligase, alpha subunit (EC 6.3.2.27), aerobactin biosynthesis protein IucA @ Siderophore synthetase superfamily, group C @ Siderophore synthetase component, ligase	22	1	6	25	10	31	9.11064263205247e-09	5.48460686449559e-07	aerobactin siderophore biosynthesis protein iucc	NP_755500	0.0
394	Ankyrin-repeat protein A	19	4	6	25	10	31	4.05702217299542e-06	0.000144374030432113	enterotoxin	WP_001345136	0.0
395	hypothetical protein	23	0	10	21	10	31	8.52366556181328e-08	4.23195601501987e-06	transposase	YP_006133018	5.92025E-18
396	orf; Unknown function	22	1	16	15	10	31	0.000341928930223992	0.00845922805458259	membrane protein	WP_000280753	1.12456E-128
397	Flagellar biosynthesis protein FliC	21	2	0	31	11	30	4.86219192938783e-13	1.35708196923694e-10	flagellin	YP_003229794	0.0
398	Beta-glucoside bgl operon antiterminator, BglG family	23	0	1	30	11	30	2.21008724063083e-14	1.27725361810537e-11	antiterminator	WP_000464369	1.0133E-175
399	PTS system, maltose and glucose-specific IIC component (EC 2.7.1.69) / PTS system, maltose and glucose-specific IIB component (EC 2.7.1.69)	23	0	1	30	11	30	2.21008724063083e-14	1.27725361810537e-11	phosphotransferase system enzyme: iib iic component	YP_003230818	0.0
400	Cystathionine beta-lyase (EC 4.4.1.8) (CBL) (Beta-cystathionase) (Cysteine lyase) / Maltose regulon modulator	23	0	1	30	11	30	2.21008724063083e-14	1.27725361810537e-11	cystathionine beta-lyase	YP_003230817	0.0
401	Arabinose 5-phosphate isomerase (EC 5.3.1.13)	23	0	1	30	11	30	2.21008724063083e-14	1.27725361810537e-11	phosphosugar isomerase	WP_001377601	4.98318E-123
402	YcgN (Fragment)	23	0	1	30	11	30	2.21008724063083e-14	1.27725361810537e-11	upf0260 protein ycgn	WP_000512275	1.41352E-136
403	D-3-phosphoglycerate dehydrogenase (EC 1.1.1.95)	22	1	1	30	11	30	6.57500954087667e-13	1.35708196923694e-10	d-isomer specific 2-hydroxyacid nad binding domain protein	YP_003230815	0.0
404	dTDP-4-dehydrorhamnose reductase (EC 1.1.1.133)	20	3	1	30	11	30	1.05995784060654e-10	9.6316169063417e-09	dtdp-4-dehydrorhamnose reductase	YP_003229914	0.0
405	iron aquisition yersiniabactin synthesis enzyme (Irp2)	17	6	1	30	11	30	3.26330873532791e-08	1.85623167748101e-06	siderophore biosynthetic protein	YP_003229839	0.0
406	Failed to assign function	17	6	4	27	11	30	6.40295393978137e-06	0.0002146400893781	integrase core domain protein	WP_000589012	0.0
407	N6-hydroxylysine O-acetyltransferase (EC 2.3.1.102), aerobactin biosynthesis protein IucB @ Siderophore synthetase small component, acetyltransferase	22	1	6	25	11	30	9.11064263205247e-09	5.48460686449559e-07	aerobactin siderophore biosynthesis protein iucb	NP_755501	0.0
408	Z1226 protein	19	4	6	25	11	30	4.05702217299542e-06	0.000144374030432113	restriction methylase	WP_024237418	3.4767E-16
409	Hydrogenase-4 component I (EC 1.-.-.-)	23	0	7	24	11	30	1.87470650186509e-09	1.34087918509637e-07	formate hydrogenlyase subunit 7	WP_001341609	1.18106E-103
410	Failed to assign function	22	1	11	20	11	30	3.8279007159416e-06	0.000140013948212467	dead deah box helicase family protein	NP_286664	0.0
411	adherence and invasion outermembrane protein (Inv,enhances Peyer's patches colonization)	20	3	0	31	12	29	5.51048418663954e-12	9.25761343355442e-10	adherence and invasion outermembrane protein ( peyer s patches colonization)	WP_001342202	0.0
412	iron aquisition 2,3-dihydroxybenzoate-AMP ligase (EC 2.7.7.58,Irp5)	19	4	1	30	12	29	8.59635533115762e-10	6.33674192982476e-08	( -dihydroxybenzoyl)adenylate synthase	YP_003229843	0.0
413	Putative ABC iron siderophore transporter, fused permease and ATPase domains	18	5	1	30	12	29	5.72814831201178e-09	3.64582761286106e-07	yersiniabactin abc transporter atp- binding protein permease	YP_003229837	0.0
414	iron aquisition yersiniabactin synthesis enzyme (Irp1,polyketide synthetase)	16	7	1	30	12	29	1.63314219839435e-07	7.9179994907388e-06	polyketide synthase	YP_003229840	0.0
415	COG3311: Predicted transcriptional regulator	20	3	4	27	12	29	4.05461721131233e-08	2.19404904378429e-06	regulatory protein	YP_003230056	4.84939E-34
416	Prophage CP4-57 integrase	20	3	4	27	12	29	4.05461721131233e-08	2.19404904378429e-06	integrase	YP_003230054	0.0
417	FIG00639855: hypothetical protein	19	4	5	26	12	29	1.11319554920335e-06	4.41853002606868e-05	regulatory protein	YP_003222277	6.0766E-80
418	FIG00639052: hypothetical protein	22	1	6	25	12	29	9.11064263205247e-09	5.48460686449559e-07	membrane transport protein	WP_021523249	0.0
419	Citrate:6-N-acetyl-6-N-hydroxy-L-lysine ligase, alpha subunit (EC 6.3.2.27), aerobactin biosynthesis protein IucA @ Siderophore synthetase superfamily, group A @ Siderophore synthetase large component, acetyltransferase	22	1	6	25	12	29	9.11064263205247e-09	5.48460686449559e-07	aerobactin siderophore biosynthesis protein iuca	NP_755502	0.0
420	hypothetical protein	16	7	6	25	12	29	0.000254647977943617	0.00639852867013805	inner membrane metabolite transport protein	YP_002387059	1.71623E-15
421	iron aquisition yersiniabactin synthesis enzyme (Irp3)	20	3	1	30	13	28	1.05995784060654e-10	9.6316169063417e-09	thiazolinyl-s-hmwp1 reductase	YP_003229841	0.0
422	iron aquisition yersiniabactin synthesis enzyme (YbtT,resembles thioesterases)	20	3	1	30	13	28	1.05995784060654e-10	9.6316169063417e-09	yersiniabactin thioesterase component	YP_006139150	0.0
423	iron aquisition outermembrane yersiniabactin receptor (FyuA,Psn,pesticin receptor)	20	3	1	30	13	28	1.05995784060654e-10	9.6316169063417e-09	siderophore receptor protein	WP_009484410	0.0
424	Anthranilate synthase, aminase component (EC 4.1.3.27)	19	4	1	30	13	28	8.59635533115762e-10	6.33674192982476e-08	salicylate synthase	WP_000703039	0.0
425	AmpG permease	19	4	1	30	13	28	8.59635533115762e-10	6.33674192982476e-08	major facilitator superfamily protein	YP_003229835	8.87217E-179
426	Inner membrane ABC-transporter YbtQ	19	4	1	30	13	28	8.59635533115762e-10	6.33674192982476e-08	yersiniabactin-iron abc transporter permease atp-binding protein	YP_003229836	0.0
427	iron aquisition regulator (YbtA,AraC-like, required for transcription of FyuA/psn,Irp2)	19	4	1	30	13	28	8.59635533115762e-10	6.33674192982476e-08	family transcriptional regulator	YP_003229838	0.0
428	hypothetical protein	15	8	1	30	13	28	7.32161502426228e-07	3.14829446043278e-05	type iv secretion protein rhs	WP_001331434	5.69913E-79
429	FIG00638496: hypothetical protein	22	1	5	26	13	28	2.02339012097853e-09	1.41235672341774e-07	hypothetical protein	WP_001700672	2.70544E-161
430	Aerobactin siderophore receptor IutA @ TonB-dependent siderophore receptor	22	1	6	25	13	28	9.11064263205247e-09	5.48460686449559e-07	ferric siderophore receptor	WP_001299628	0.0
431	Putative transcriptional regulator of sorbose uptake and utilization genes	23	0	10	21	13	28	8.52366556181328e-08	4.23195601501987e-06	sorbitol operon regulator	YP_003232022	0.0
432	L-sorbose 1-phosphate reductase (EC 1.1.1.-)	23	0	14	17	13	28	5.62383108921037e-06	0.000192087734224377	zinc-binding dehydrogenase family protein	NP_290649	0.0
433	PTS system, sorbose-specific IIB component (EC 2.7.1.69)	23	0	14	17	13	28	5.62383108921037e-06	0.000192087734224377	sorbose-specific phosphotransferase enzyme iib component	YP_410308	5.23361E-107
434	PTS system, sorbose-specific IIA component (EC 2.7.1.69)	23	0	14	17	13	28	5.62383108921037e-06	0.000192087734224377	pts mannose fructose sorbose iia component domain protein	YP_003232020	2.25103E-87
435	Sorbitol-6-phosphate 2-dehydrogenase (EC 1.1.1.140)	23	0	14	17	13	28	5.62383108921037e-06	0.000192087734224377	sorbitol-6-phosphate 2-dehydrogenase	YP_002415160	3.27152E-177
436	Failed to assign function	23	0	17	14	13	28	8.17109575902916e-05	0.00225297693752774	hypothetical protein	WP_001323836	8.67831E-104
437	COG2932: Predicted transcriptional regulator	21	2	1	30	14	27	1.00779978172766e-11	1.56566572541948e-09	helix-turn-helix family protein	WP_019842147	5.73389E-161
438	Protein flxA	17	6	3	28	14	27	1.46141346920191e-06	5.51292475274914e-05	phage protein	WP_001413281	1.28007E-32
439	Failed to assign function	17	6	4	27	14	27	6.40295393978137e-06	0.0002146400893781	antitoxin	YP_003602621	1.94772E-37
440	FIG00641267: hypothetical protein	17	6	5	26	14	27	2.33838839204998e-05	0.000714271363389814	hypothetical protein ECO26_3713	YP_003230650	2.99035E-32
441	Flagellar hook-associated protein FliD	23	0	7	24	14	27	1.87470650186509e-09	1.34087918509637e-07	flagellar hook-associated protein 2	YP_002398129	0.0
442	FIG00638000: hypothetical protein	23	0	10	21	14	27	8.52366556181328e-08	4.23195601501987e-06	family transcriptional regulator	WP_001387282	9.90156E-39
443	Mobile element protein	23	0	13	18	14	27	2.12793608780932e-06	7.90345002485066e-05	iscro3 transposase	P30192	1.1331E-34
444	Uncharacterized lipoprotein yaeF precursor	22	1	13	18	14	27	2.65992010976167e-05	0.000803985894264363	nlpc p60 family protein	WP_001317489	6.92026E-132
445	FIG00639368: hypothetical protein	23	0	17	14	14	27	8.17109575902916e-05	0.00225297693752774	pf11745 family protein	WP_000522548	1.0283E-115
446	plasmid stabilization system	22	1	5	26	15	26	2.02339012097853e-09	1.41235672341774e-07	plasmid stabilization protein	YP_003222261	1.89903E-62
447	FIG00644297: hypothetical protein	22	1	5	26	15	26	2.02339012097853e-09	1.41235672341774e-07	addiction module antidote protein	WP_001260978	1.80631E-38
448	Failed to assign function	21	2	5	26	15	26	2.32851476542001e-08	1.37315842166483e-06	hypothetical phage protein	YP_002294180	1.04955E-80
449	FIG00642859: hypothetical protein	18	5	6	25	15	26	1.87761552919557e-05	0.000584650628573655	hypothetical protein ECO111_p2-092	YP_003237996	1.55961E-31
450	FIG00640898: hypothetical protein	21	2	7	24	15	26	3.63473268185746e-07	1.58654434403252e-05	conserved protein	NP_065381	7.22569E-24
451	hypothetical protein	21	2	7	24	15	26	3.63473268185746e-07	1.58654434403252e-05	conserved protein	WP_000378683	2.31054E-20
452	orf; Unknown function	20	3	10	21	15	26	5.97666431229269e-05	0.0017270169196801	hypothetical protein Z5490	NP_290572	8.4218E-52
453	Failed to assign function	23	0	12	19	15	26	7.68421365042259e-07	3.19946740119036e-05	trap transporter solute family protein	YP_002409295	0.0
454	TRAP-type transport system, small permease component, predicted N-acetylneuraminate transporter	23	0	12	19	15	26	7.68421365042259e-07	3.19946740119036e-05	tripartite atp-independent periplasmic family	WP_001583905	6.73832E-79
455	Transcriptional regulator, ArsR family	23	0	16	15	15	26	3.47271569758741e-05	0.00101979260973055	bacterial regulatory luxr family protein	WP_001570265	5.679E-89
456	Failed to assign function	21	2	2	29	16	25	1.08993214880759e-10	9.78095632669076e-09	antirepressor protein cro	WP_023228645	4.63559E-43
457	FIG00639376: hypothetical protein	23	0	5	26	16	25	9.0503072503832e-11	8.65952577175739e-09	conserved protein	YP_003230659	0.0
458	Pilin transcriptional activator	15	8	5	26	16	25	0.000284682275868697	0.00710378155742821	histidine kinase	WP_000486074	0.0
459	FIG01069681: hypothetical protein	23	0	6	25	16	25	4.37431517101856e-10	3.41622192383115e-08	hypothetical protein	WP_024245286	2.59084E-75
460	Hydrogenase-4 component D (EC 1.-.-.-)	23	0	9	22	16	25	2.58292895812523e-08	1.4867791867328e-06	hydrogenase-4 component d	YP_003230470	0.0
461	DNA helicase	23	0	9	22	16	25	2.58292895812523e-08	1.4867791867328e-06	rep helicase-like protein	YP_003228378	0.0
462	YeeU protein (antitoxin to YeeV)	23	0	10	21	16	25	8.52366556181328e-08	4.23195601501987e-06	phage protein	YP_001458813	4.14444E-31
463	Hydrogenase-4 component B (EC 1.-.-.-) / Formate hydrogenlyase subunit 3	23	0	11	20	16	25	2.63458753728775e-07	1.17008764408956e-05	hydrogenase-4 component b	WP_024237058	0.0
464	Mobile element protein	23	0	14	17	16	25	5.62383108921037e-06	0.000192087734224377	transposase	WP_001444225	0.0
465	FIG00639484: hypothetical protein	23	0	16	15	16	25	3.47271569758741e-05	0.00101979260973055	conserved protein	NP_418581	4.33314E-70
466	plasmid stabilization system	23	0	10	21	17	24	8.52366556181328e-08	4.23195601501987e-06	plasmid stabilization protein	WP_023151714	3.85069E-56
467	putative membrane protein	22	1	10	21	17	24	1.33279134239262e-06	5.16251188066719e-05	membrane protein	NP_309401	8.64022E-101
468	FIG00639556: hypothetical protein	20	3	12	19	17	24	0.000348984697390217	0.00857505256444533	bacteriophage regulatory protein cii	WP_001182773	9.81612E-121
469	Putative Type III secretion apparatus protein	23	0	16	15	17	24	3.47271569758741e-05	0.00101979260973055	type iii secretion apparatus protein	WP_001307374	1.0034E-49
470	FIG00639836: hypothetical protein	23	0	16	15	17	24	3.47271569758741e-05	0.00101979260973055	inner membrane protein yjeo	NP_418582	3.60029E-43
471	putative fimbrial protein precursor	23	0	17	14	17	24	8.17109575902916e-05	0.00225297693752774	fimbrial family protein	YP_001882263	3.28735E-115
472	FIG00637883: hypothetical protein	23	0	1	30	18	23	2.21008724063083e-14	1.27725361810537e-11	lipoprotein	WP_000011863	0.0
473	FIG00639255: hypothetical protein	23	0	1	30	18	23	2.21008724063083e-14	1.27725361810537e-11	peptidase	WP_001700873	0.0
474	FIG00638399: hypothetical protein	19	4	3	28	19	22	5.20614633325567e-08	2.75525282867685e-06	endoribonuclease	YP_002384181	3.25767E-68
475	Failed to assign function	18	5	4	27	19	22	1.40856276898182e-06	5.41247736336417e-05	mrna interferase	2KC8_A	2.12788E-49
476	orf, hypothetical protein	19	4	7	24	19	22	1.31205277881187e-05	0.00042408363642671	protein yiba	WP_001455496	0.0
477	FIG00638542: hypothetical protein	19	4	8	23	19	22	3.83688648588194e-05	0.00112217279247009	helix-turn-helix family protein	YP_405986	1.23551E-45
478	FIG01069793: hypothetical protein	21	2	13	18	19	22	0.00017272761215618	0.00450463635457127	fimbrial family protein	YP_001461187	0.0
479	Ribose 5-phosphate isomerase B (EC 5.3.1.6)	23	0	15	16	19	22	1.42470387593329e-05	0.000445543757564593	ribose-5-phosphate isomerase b domain protein	YP_312996	3.89265E-68
480	Type III secretion cytoplasmic protein (YscF)	23	0	17	14	19	22	8.17109575902916e-05	0.00225297693752774	type iii secretion protein	YP_002388319	3.57146E-23
481	FIG00640206: hypothetical protein	23	0	18	13	19	22	0.000186119403400109	0.0047678247168879	toxin-antitoxin system protein	NP_286854	1.54294E-25
482	Uncharacterized protein yjfZ	23	0	2	29	20	21	2.76260905078851e-13	1.28755405050943e-10	pf10887 family protein	YP_003232247	0.0
483	FIG00639051: hypothetical protein	14	9	4	27	20	21	0.000289229979279216	0.00719241779797954	phage protein	WP_016243203	1.73414E-58
484	Minor fimbrial subunit StfF	22	1	9	22	20	21	4.34254931084805e-07	1.88411869198597e-05	fimbrial family protein	WP_023982031	7.11232E-99
485	Phage NinB DNA recombination	20	3	9	22	20	21	2.24339044853633e-05	0.000688163592366303	recombination protein	YP_003227912	1.03513E-78
486	Mobile element protein	23	0	11	20	20	21	2.63458753728775e-07	1.17008764408956e-05	insertion element is1 protein insb	WP_005039619	1.90582E-45
487	prophage Kil protein	20	3	12	19	20	21	0.000348984697390217	0.00857505256444533	prophage kil protein	YP_003227652	1.97035E-39
488	hypothetical protein	21	2	1	30	21	20	1.00779978172766e-11	1.56566572541948e-09	inner membrane protein	BAB33410	1.91132E-64
489	Putative cytoplasmic protein	23	0	5	26	21	20	9.0503072503832e-11	8.65952577175739e-09	yoag domain protein	YP_002293245	2.54985E-18
490	hypothetical bacteriophage protein	16	7	6	25	21	20	0.000254647977943617	0.00639852867013805	protein from phage origin	YP_003228601	1.13593E-44
491	Putative fimbrial protein	23	0	17	14	21	20	8.17109575902916e-05	0.00225297693752774	long polar fimbrial protein	YP_002389016	0.0
492	ORF_f143	23	0	19	12	21	20	0.000411421839094978	0.00977668212375699	ygen	WP_021823940	3.20514E-93
493	FIG00638558: hypothetical protein	23	0	19	12	21	20	0.000411421839094978	0.00977668212375699	conserved protein	YP_003231485	0.0
494	FIG00638269: hypothetical protein	21	2	3	28	22	19	8.18417406078e-10	6.33674192982476e-08	phage protein	WP_001342092	7.29895E-19
495	FIG00642194: hypothetical protein	23	0	6	25	22	19	4.37431517101856e-10	3.41622192383115e-08	conserved protein	WP_000350594	6.8239E-70
496	Glycosyltransferase IroB	23	0	7	24	22	19	1.87470650186509e-09	1.34087918509637e-07	glucosyl-transferase	YP_003228369	0.0
497	Type III secretion protein EprH	22	1	16	15	22	19	0.000341928930223992	0.00845922805458259	type iii secretion apparatus protein	YP_006164032	0.0
498	COG0148: Enolase	22	1	6	25	23	18	9.11064263205247e-09	5.48460686449559e-07	zeta toxin family protein	YP_002405395	0.0
499	Failed to assign function	23	0	10	21	23	18	8.52366556181328e-08	4.23195601501987e-06	spfh domain band 7 family protein	WP_001495680	0.0
500	COG3541: Predicted nucleotidyltransferase	23	0	10	21	23	18	8.52366556181328e-08	4.23195601501987e-06	nucleotidyltransferase family protein	WP_001697550	0.0
501	Putative fimbrial protein	22	1	10	21	23	18	1.33279134239262e-06	5.16251188066719e-05	fimbrial family protein	YP_002295290	0.0
502	FIG00641476: hypothetical protein	23	0	11	20	23	18	2.63458753728775e-07	1.17008764408956e-05	hypothetical protein EC55989_3343	YP_002404308	7.50484E-45
503	Type III secretion bridge between inner and outermembrane lipoprotein (YscJ,HrcJ,EscJ, PscJ)	23	0	14	17	23	18	5.62383108921037e-06	0.000192087734224377	type iii secretion apparatus family	WP_001544061	1.55284E-162
504	Failed to assign function	23	0	17	14	23	18	8.17109575902916e-05	0.00225297693752774	hpch aldolase citrate lyase family protein	YP_689734	4.71616E-73
505	Oxygen-regulated invasion protein OrgA	23	0	18	13	23	18	0.000186119403400109	0.0047678247168879	type iii secretion apparatus protein	YP_002404119	2.32244E-133
506	Hypothetical response regulatory protein ygeK	23	0	18	13	23	18	0.000186119403400109	0.0047678247168879	two-component system response regulator	WP_000516293	4.54001E-101
507	Type III secretion inner membrane protein (YscU,SpaS,EscU,HrcU,SsaU, homologous to flagellar export components)	23	0	18	13	23	18	0.000186119403400109	0.0047678247168879	type iii secretion protein	WP_024182618	1.82008E-76
508	Fimbriae-like adhesin SfmA	23	0	19	12	23	18	0.000411421839094978	0.00977668212375699	fimbrial family protein	WP_000827804	6.17523E-110
509	Phosphate starvation-inducible protein PhoH, predicted ATPase	23	0	1	30	24	17	2.21008724063083e-14	1.27725361810537e-11	protein phoh	WP_001556530	0.0
510	YjbI protein	23	0	5	26	24	17	9.0503072503832e-11	8.65952577175739e-09	pentapeptide repeats family protein	WP_001345141	0.0
511	Uncharacterized protein YgcG	23	0	16	15	24	17	3.47271569758741e-05	0.00101979260973055	repair family protein	WP_001341838	1.49138E-149
512	FIG00638895: hypothetical protein	21	2	4	27	25	16	4.79119287678257e-09	3.11816012088984e-07	phage protein	YP_003227663	5.40025E-110
513	Phosphate starvation-inducible protein PhoH, predicted ATPase	23	0	6	25	25	16	4.37431517101856e-10	3.41622192383115e-08	protein phoh	WP_001323668	4.16995E-61
514	Maltose-6'-phosphate glucosidase (EC 3.2.1.122)	23	0	8	23	25	16	7.26448769472722e-09	4.60339114971135e-07	6-phospho-alpha-glucosidase	WP_001740797	1.0174E-30
515	Failed to assign function	21	2	9	22	25	16	3.76753516658154e-06	0.000138507247040128	yrhd protein	YP_002388907	4.42379E-23
516	Failed to assign function	23	0	11	20	25	16	2.63458753728775e-07	1.17008764408956e-05	hypothetical protein	YP_005276598	1.8705E-13
517	Ribose/xylose/arabinose/galactoside ABC-type transport systems, periplasmic sugar binding protein	23	0	13	18	25	16	2.12793608780932e-06	7.90345002485066e-05	periplasmic binding substrate ribose	WP_000981360	0.0
518	FIG00638628: hypothetical protein	23	0	16	15	25	16	3.47271569758741e-05	0.00101979260973055	pf08786 domain protein	WP_001719810	2.86788E-94
519	Hydrogenase-4 component F (EC 1.-.-.-)	23	0	18	13	25	16	0.000186119403400109	0.0047678247168879	nadh-ubiquinone plastoquinone (complex i) various chains family protein	WP_000122582	0.0
520	Holliday junction resolvase / Crossover junction endodeoxyribonuclease rusA (EC 3.1.22.-)	21	2	2	29	26	15	1.08993214880759e-10	9.78095632669076e-09	crossover junction endodeoxyribo- nuclease rusa	NP_415082	3.28072E-81
521	Protein NinE	21	2	4	27	26	15	4.79119287678257e-09	3.11816012088984e-07	protein nine	WP_000518235	5.41651E-27
522	Putative exported protein precursor	23	0	7	24	26	15	1.87470650186509e-09	1.34087918509637e-07	outer membrane protein	AAN81391	1.49824E-140
523	FIG00638961: hypothetical protein	22	1	7	24	26	15	3.63693061361827e-08	2.03668114362623e-06	conserved protein	NP_417940	6.75275E-84
524	FIG00641784: hypothetical protein	23	0	9	22	26	15	2.58292895812523e-08	1.4867791867328e-06	hypothetical protein Z1194	NP_286729	1.06598E-111
525	Aldose-ketose isomerase YihS	23	0	10	21	26	15	8.52366556181328e-08	4.23195601501987e-06	glucosamine isomerase	CDL26975	0.0
526	Alpha-glucosyltransferase YihQ	22	1	10	21	26	15	1.33279134239262e-06	5.16251188066719e-05	glycosyl hydrolases 31 family protein	YP_003231615	0.0
527	Putative fimbrial chaperone protein	23	0	16	15	26	15	3.47271569758741e-05	0.00101979260973055	gram-negative pili assembly c-terminal domain protein	YP_001465217	9.51159E-168
528	type 1 fimbriae anchoring protein FimD	23	0	16	15	26	15	3.47271569758741e-05	0.00101979260973055	type vii secretion system usher family protein	YP_003231750	0.0
529	Failed to assign function	23	0	19	12	26	15	0.000411421839094978	0.00977668212375699	family type iii secretion apparatus protein	WP_024229026	5.54128E-81
530	Xanthosine phosphorylase (EC 2.4.2.1)	21	2	7	24	27	14	3.63473268185746e-07	1.58654434403252e-05	xanthosine phosphorylase	NP_416902	0.0
531	Xanthosine operon regulatory protein XapR, LysR family	22	1	8	23	27	14	1.31229455130557e-07	6.44899036641593e-06	hth-type transcriptional regulator xapr	WP_000442952	0.0
532	Sugar-1-epimerase YihR	23	0	10	21	27	14	8.52366556181328e-08	4.23195601501987e-06	aldose-1-epimerase	WP_000430815	0.0
533	Glucuronide transport protein YihO	23	0	10	21	27	14	8.52366556181328e-08	4.23195601501987e-06	inner membrane symporter yihp	WP_024241265	0.0
534	Outer membrane sugar transport protein YshA	23	0	10	21	27	14	8.52366556181328e-08	4.23195601501987e-06	porin ompl	AAB03009	3.42808E-157
535	Secreted protein Hcp	23	0	14	17	27	14	5.62383108921037e-06	0.000192087734224377	type vi secretion system hcp1 family protein	WP_001284197	5.4358E-108
536	Hypothetical response regulatory protein ygeK	23	0	18	13	27	14	0.000186119403400109	0.0047678247168879	two-component system response regulator	YP_001459625	1.09901E-28
537	Colicin I receptor precursor	20	3	10	21	28	13	5.97666431229269e-05	0.0017270169196801	#NAME?	NP_286713	0.0
538	CRISPR-associated protein, Cas2	23	0	19	12	28	13	0.000411421839094978	0.00977668212375699	crispr-associated endoribonuclease subtype i-e	NP_311635	3.26125E-60
539	Phenylacetate-CoA oxygenase, PaaI subunit	23	0	19	12	28	13	0.000411421839094978	0.00977668212375699	phenylacetic acid degradation protein paac	YP_003229012	4.15219E-173
540	Maltose-6'-phosphate glucosidase (EC 3.2.1.122)	23	0	10	21	29	12	8.52366556181328e-08	4.23195601501987e-06	6-phospho-alpha-glucosidase	YP_002295243	8.16711E-159
541	YjbI protein	22	1	10	21	29	12	1.33279134239262e-06	5.16251188066719e-05	pentapeptide repeats family protein	WP_000623317	1.47615E-19
542	D-serine permease DsdX	23	0	11	20	29	12	2.63458753728775e-07	1.17008764408956e-05	permease	WP_021567503	1.17163E-27
543	FIG00638409: hypothetical protein	23	0	13	18	29	12	2.12793608780932e-06	7.90345002485066e-05	hypothetical protein ECBD_3997	YP_003038167	2.30356E-25
544	Putative SAM-dependent methyltransferases	23	0	14	17	29	12	5.62383108921037e-06	0.000192087734224377	methyltransferase domain protein	NP_287402	1.70593E-161
545	3-hydroxyacyl-CoA dehydrogenase PaaC (EC 1.1.1.-)	22	1	15	16	29	12	0.000152218361481295	0.00405882496068959	3-hydroxyacyl- dehydrogenase	YP_002292755	0.0
546	Phenylacetate degradation enoyl-CoA hydratase PaaB (EC 4.2.1.17)	22	1	16	15	29	12	0.000341928930223992	0.00845922805458259	acyl- hydratase	YP_001462674	2.49748E-165
547	Transcriptional activator feaR	23	0	17	14	29	12	8.17109575902916e-05	0.00225297693752774	transcriptional activator fear	YP_003229006	0.0
548	Protein YjgL, putative CCAAT-box DNA binding protein subunit B	23	0	18	13	29	12	0.000186119403400109	0.0047678247168879	protein ccaat-box dna binding protein subunit b	YP_003232297	0.0
549	Failed to assign function	23	0	13	18	30	11	2.12793608780932e-06	7.90345002485066e-05	invasion protein	WP_024169097	2.81981E-41
550	FIG00638289: hypothetical protein	23	0	15	16	30	11	1.42470387593329e-05	0.000445543757564593	methylglyoxal detoxification protein	WP_001701731	0.0
551	YqeJ protein	22	1	10	21	31	10	1.33279134239262e-06	5.16251188066719e-05	protein	YP_311837	1.86382E-109
552	Sucrose-6-phosphate hydrolase (EC 3.2.1.26)	23	0	11	20	31	10	2.63458753728775e-07	1.17008764408956e-05	sucrose-6-phosphate hydrolase	YP_001463698	0.0
553	Sucrose specific transcriptional regulator CscR, LacI family	23	0	11	20	31	10	2.63458753728775e-07	1.17008764408956e-05	sucrose operon repressor	YP_002387820	0.0
554	Hydrogenase-4 component H (EC 1.-.-.-)	23	0	16	15	31	10	3.47271569758741e-05	0.00101979260973055	4fe-4s binding domain protein	WP_024245115	6.01748E-96
555	Fructokinase (EC 2.7.1.4)	21	2	8	23	32	9	1.22212116856585e-06	4.79815397919548e-05	fructokinase	YP_003230363	0.0
556	Endo-1,4-beta-xylanase A precursor (EC 3.2.1.8)	23	0	17	14	32	9	8.17109575902916e-05	0.00225297693752774	enterochelin esterase	WP_000244946	0.0
557	Shikimate kinase I (EC 2.7.1.71)	17	6	6	25	33	8	7.3972904488057e-05	0.00207930063043472	shikimate kinase 1	WP_001503195	1.59222E-112
558	Formate hydrogenlyase transcriptional activator	23	0	17	14	33	8	8.17109575902916e-05	0.00225297693752774	dna-binding transcriptional activator	YP_003230476	0.0
559	FIG00638493: hypothetical protein	22	1	12	19	34	7	1.03627109799984e-05	0.000338734045789632	impa-related family protein	YP_002385707	0.0
560	FIG00638475: hypothetical protein	23	0	15	16	34	7	1.42470387593329e-05	0.000445543757564593	sugar phosphate isomerase	NP_418309	0.0
561	orf, hypothetical protein	23	0	19	12	34	7	0.000411421839094978	0.00977668212375699	conserved protein	WP_009008192	4.15264E-128
562	FIG00638952: hypothetical protein	23	0	19	12	34	7	0.000411421839094978	0.00977668212375699	inner membrane protein yidi	YP_001465161	1.62053E-67
563	FIG00638983: hypothetical protein	23	0	16	15	35	6	3.47271569758741e-05	0.00101979260973055	lipoprotein	NP_289509	1.0413E-163
564	FIG00639945: hypothetical protein	23	0	17	14	35	6	8.17109575902916e-05	0.00225297693752774	hok gef family protein	WP_000078919	9.93608E-19
565	Putative resistance protein	23	0	15	16	36	5	1.42470387593329e-05	0.000445543757564593	inner membrane protein yihn	WP_000956332	0.0
566	Hypothetical transcriptional regulator yihL	23	0	15	16	36	5	1.42470387593329e-05	0.000445543757564593	transcriptional regulator	YP_003231621	3.97526E-170
567	FIG00639909: hypothetical protein	23	0	11	20	37	4	2.63458753728775e-07	1.17008764408956e-05	family transcriptional regulator	WP_001318027	4.88819E-31
568	L-xylulose/3-keto-L-gulonate kinase (EC 2.7.1.-)	23	0	16	15	37	4	3.47271569758741e-05	0.00101979260973055	l-xylulose 3-keto-l-gulonate kinase	YP_003231915	0.0
569	Putative lipase in cluster with Phosphatidate cytidylyltransferase	23	0	18	13	37	4	0.000186119403400109	0.0047678247168879	hydrolase	YP_003229027	0.0
570	FIG00642443: hypothetical protein	22	1	13	18	38	3	2.65992010976167e-05	0.000803985894264363	dna-binding protein	YP_002404309	1.56923E-143
571	D-galactonate transporter	23	0	15	16	38	3	1.42470387593329e-05	0.000445543757564593	d-galactonate transporter	WP_001543316	0.0
572	Ser/Thr and Tyr protein phosphatase (dual specificity)	23	0	16	15	39	2	3.47271569758741e-05	0.00101979260973055	dual specificity catalytic domain protein	WP_001375409	0.0
573	putative factor	23	0	19	12	39	2	0.000411421839094978	0.00977668212375699	inner membrane protein ycfz	WP_000076380	2.94628E-176
574	FIG00639097: hypothetical protein	23	0	19	12	39	2	0.000411421839094978	0.00977668212375699	inner membrane protein ymfa	WP_000076380	5.23583E-97
575	FIG00637868: hypothetical protein	23	0	19	12	40	1	0.000411421839094978	0.00977668212375699	orthopoxovirus pf05708 family	WP_009008108	9.31528E-149
576	Allantoinase (EC 3.5.2.5)	23	0	19	12	41	0	0.000411421839094978	0.00977668212375699	allantoinase	YP_002291812	0.0
List of overrepresented genes in LEE positive STEC other than STEC in HUS-group 2
CDS	Function MyRAST	G1_yes	G1_no	G2_yes	G2_no	G3_yes	G3_no	P-value Raw	FDR<0.01	Function Blast2GO	Hit Accession	E-value
1	Failed to assign function	0	23	31	0	40	1	9.20869683596171e-16	1.33047251885975e-11	acetyl- :acetoacetyl- transferase alpha beta subunit	WP_000805688	0.0
2	Putative sucrose phosphorylase (EC 2.4.1.7)	0	23	30	1	35	6	2.21008724063082e-14	7.98283511315854e-11	glucosyltransferase	WP_000810512	0.0
3	Biofilm PGA outer membrane secretin PgaA	0	23	22	9	32	9	2.58292895812524e-08	6.32511145542261e-06	poly-beta- n-acetyl-d-glucosamine export porin	WP_001609828	0.0
4	Biofilm PGA synthesis N-glycosyltransferase PgaC (EC 2.4.-.-)	0	23	25	6	31	10	4.37431517101856e-10	1.50476441883039e-07	poly-beta- -n-acetyl-d-glucosamine synthase	WP_000610465	0.0
5	Biofilm PGA synthesis auxiliary protein PgaD	0	23	25	6	31	10	4.37431517101856e-10	1.50476441883039e-07	biofilm pga synthesis protein	WP_001061093	3.35608E-67
6	Sensory box/GGDEF domain protein	0	23	16	15	31	10	1.42470387593329e-05	0.00135421852628186	diguanylate cyclase	YP_003221048	0.0
7	YcgN (Fragment)	0	23	30	1	30	11	2.21008724063082e-14	7.98283511315854e-11	upf0260 protein ycgn	WP_001335675	3.68617E-109
8	Biofilm PGA synthesis deacetylase PgaB (EC 3.-)	0	23	17	14	30	11	5.62383108921037e-06	0.000650024892615291	poly-beta- -n-acetyl-d-glucosamine n-deacetylase	NP_415542	0.0
9	Uncharacterized protein YcdU	0	23	23	8	29	12	7.26448769472722e-09	1.94365404098924e-06	inner membrane protein	YP_002292369	0.0
10	FIG00640692: hypothetical protein	0	23	29	2	28	13	2.76260905078851e-13	6.65236259429873e-10	hicb family protein	NP_290055	7.63796E-78
11	Putative HTH-type transcriptional regulator YdjF	0	23	26	5	27	14	9.05030725038321e-11	4.50892548805299e-08	transcriptional regulator	WP_000719082	7.65921E-165
12	Putative oxidoreductase YdjL	0	23	26	5	27	14	9.05030725038321e-11	4.50892548805299e-08	zn-dependent and nad -binding	WP_000645214	0.0
13	Putative transport protein YdjK, MFS superfamily	0	23	25	6	27	14	4.37431517101856e-10	1.50476441883039e-07	inner membrane metabolite transporter ydje	YP_002556655	0.0
14	Uncharacterized sugar kinase YdjH	0	23	25	6	27	14	4.37431517101856e-10	1.50476441883039e-07	kinase	WP_001602686	0.0
15	Putative transport protein YdjK, MFS superfamily	0	23	25	6	27	14	4.37431517101856e-10	1.50476441883039e-07	metabolite transporter	WP_023352181	0.0
16	Flagellar hook-associated protein FliD	0	23	24	7	27	14	1.87470650186509e-09	5.41715190778936e-07	flagellar hook-associated protein 2	WP_000146822	0.0
17	Uncharacterized lipoprotein yaeF precursor	0	23	18	13	27	14	2.12793608780932e-06	0.000330585167706119	lipoprotein	WP_001396931	0.0
18	Galactoside O-acetyltransferase (EC 2.3.1.18)	0	23	30	1	26	15	2.21008724063082e-14	7.98283511315854e-11	galactoside o-acetyltransferase	WP_001250720	2.99966E-144
19	Hypothetical zinc-type alcohol dehydrogenase-like protein YdjJ	0	23	26	5	26	15	9.05030725038321e-11	4.50892548805299e-08	sorbitol dehydrogenase	WP_000798131	0.0
20	Hypothetical oxidoreductase YdjG (EC 1.-.-.-)	0	23	26	5	25	16	9.05030725038321e-11	4.50892548805299e-08	oxidoreductase	NP_416285	0.0
21	Putative aldolase YdjI	0	23	26	5	23	18	9.05030725038321e-11	4.50892548805299e-08	aldolase	NP_416287	0.0
22	FIG00640016: hypothetical protein	0	23	26	5	23	18	9.05030725038321e-11	4.50892548805299e-08	bacterial regulatory tetr family protein	YP_006118096	1.56901E-153
23	3-hydroxybutyryl-CoA dehydratase (EC 4.2.1.55)	0	23	26	5	23	18	9.05030725038321e-11	4.50892548805299e-08	enoyl- hydratase isomerase family protein	WP_001283541	0.0
24	4-hydroxyphenylpyruvate dioxygenase (EC 1.13.11.27)	0	23	25	6	23	18	4.37431517101856e-10	1.50476441883039e-07	xylose isomerase-like tim barrel family protein	YP_410494	0.0
25	3-oxoacyl-[acyl-carrier protein] reductase (EC 1.1.1.100)	0	23	26	5	22	19	9.05030725038321e-11	4.50892548805299e-08	short chain dehydrogenase family protein	YP_002394282	0.0
26	FIG00638522: hypothetical protein	0	23	25	6	22	19	4.37431517101856e-10	1.50476441883039e-07	hypothetical protein	YP_005276740	1.67935E-24
27	Failed to assign function	0	23	25	6	22	19	4.37431517101856e-10	1.50476441883039e-07	coenzyme a transferase family protein	WP_001226986	0.0
28	Minor fimbrial subunit StfF	0	23	21	10	20	21	8.52366556181328e-08	1.89461415441659e-05	fimbrial family protein	YP_002293919	7.32378E-104
29	Type III secretion inner membrane protein (YscU,SpaS,EscU,HrcU,SsaU, homologous to flagellar export components)	0	23	17	14	20	21	5.62383108921037e-06	0.000650024892615291	family type iii secretion protein	WP_001613736	9.60866E-153
30	HicA-like protein	0	23	29	2	19	22	2.76260905078851e-13	6.65236259429873e-10	#NAME?	YP_003080264	3.93181E-58
31	Succinate dehydrogenase flavoprotein subunit (EC 1.3.99.1)	0	23	26	5	19	22	9.05030725038321e-11	4.50892548805299e-08	pyridine nucleotide-disulfide oxidoreductase family protein	WP_000080323	0.0
32	Putative cytoplasmic protein	0	23	25	6	19	22	4.37431517101856e-10	1.50476441883039e-07	protein yoag	YP_006087527	1.25649E-31
33	Uncharacterized protein YadU in stf fimbrial cluster	0	23	20	11	19	22	2.63458753728775e-07	5.44926531390282e-05	fimbrial protein	WP_001397279	2.10091E-156
34	L-idonate 5-dehydrogenase (EC 1.1.1.264)	0	23	19	12	17	24	7.6842136504226e-07	0.000132168474787269	l-idonate 5-dehydrogenase	WP_001197417	0.0
35	5-keto-D-gluconate 5-reductase (EC 1.1.1.69)	0	23	19	12	17	24	7.6842136504226e-07	0.000132168474787269	gluconate 5-dehydrogenase	NP_418687	0.0
36	Positive regulator of L-idonate catabolism	0	23	19	12	17	24	7.6842136504226e-07	0.000132168474787269	hth-type transcriptional regulator idnr	NP_418685	0.0
37	Phosphate starvation-inducible protein PhoH, predicted ATPase	0	23	25	6	16	25	4.37431517101856e-10	1.50476441883039e-07	protein phoh	NP_309293	0.0
38	Hydrogenase-4 component B (EC 1.-.-.-) / Formate hydrogenlyase subunit 3	0	23	19	12	16	25	7.6842136504226e-07	0.000132168474787269	hydrogenase-4 component b	WP_001443473	0.0
39	Gluconokinase (EC 2.7.1.12)	0	23	19	12	16	25	7.6842136504226e-07	0.000132168474787269	thermosensitive gluconokinase	WP_000896732	5.4444E-136
40	Uncharacterized protein YmdE	0	23	17	14	16	25	5.62383108921037e-06	0.000650024892615291	acyl transferase domain protein	WP_000322270	1.2335E-117
41	Hydrogenase-4 component B (EC 1.-.-.-) / Formate hydrogenlyase subunit 3	0	23	19	12	15	26	7.6842136504226e-07	0.000132168474787269	nadh-ubiquinone plastoquinone (complex i) various chains family protein	WP_001443474	9.64297E-89
42	Failed to assign function	0	23	16	15	15	26	1.42470387593329e-05	0.00135421852628186	major tail sheath protein	WP_001286693	0.0
43	FIG00638890: hypothetical protein	0	23	24	7	14	27	1.87470650186509e-09	5.41715190778936e-07	flxa-like family protein	YP_311362	2.67098E-12
44	Alcohol dehydrogenase (EC 1.1.1.1)	0	23	17	14	14	27	5.62383108921037e-06	0.000650024892615291	chlorophyll synthesis pathway protein	WP_000357974	0.0
45	Shikimate transporter	0	23	17	14	14	27	5.62383108921037e-06	0.000650024892615291	shikimate transporter	YP_312804	0.0
46	Phage-related capsid packaging protein	0	23	16	15	14	27	1.42470387593329e-05	0.00135421852628186	presumed portal vertex protein	WP_000038202	0.0
47	Putative transport protein	0	23	16	15	14	27	1.42470387593329e-05	0.00135421852628186	major facilitator superfamily transporter	NP_756684	0.0
48	TRAP-type transport system, small permease component, predicted N-acetylneuraminate transporter	0	23	21	10	13	28	8.52366556181328e-08	1.89461415441659e-05	tripartite atp-independent periplasmic family	WP_001375330	2.55737E-76
49	TRAP transporter solute receptor, unknown substrate 6	0	23	21	10	13	28	8.52366556181328e-08	1.89461415441659e-05	trap transporter solute family protein	WP_000695891	0.0
50	Phage terminase, ATPase subunit	0	23	16	15	13	28	1.42470387593329e-05	0.00135421852628186	atpase subunit of terminase family protein	WP_000156851	0.0
51	probable integral membrane protein Cj0014c	0	23	15	16	13	28	3.47271569758741e-05	0.00261321856243452	membrane protein	YP_313098	2.09259E-126
52	FIG00639506: hypothetical protein	0	23	25	6	12	29	4.37431517101856e-10	1.50476441883039e-07	mrna interferase	NP_289657	2.98362E-62
53	Baseplate assembly protein J	0	23	16	15	12	29	1.42470387593329e-05	0.00135421852628186	baseplate assembly protein	YP_006141159	0.0
54	FIG00641630: hypothetical protein	0	23	15	16	12	29	3.47271569758741e-05	0.00261321856243452	mcrbc 5-methylcytosine restriction system component family protein	YP_005279643	0.0
55	Ankyrin-repeat protein A	0	23	17	14	11	30	5.62383108921037e-06	0.000650024892615291	ankyrin repeat protein	WP_000632921	0.0
56	Putative regulatory protein	0	23	17	14	11	30	5.62383108921037e-06	0.000650024892615291	bacterial regulatory helix-turn-helix family protein	WP_021557314	0.0
57	Putative glycosyl hydrolase of unknown function (DUF1680)	0	23	17	14	11	30	5.62383108921037e-06	0.000650024892615291	cytoplasmic protein	WP_001026876	0.0
58	FIG00638448: hypothetical protein	0	23	15	16	11	30	3.47271569758741e-05	0.00261321856243452	aaa domain family protein	YP_001461068	0.0
59	hypothetical protein	0	23	15	16	11	30	3.47271569758741e-05	0.00261321856243452	hypothetical protein EFER_3103	YP_002384202	2.98479E-67
60	UDP-glucose 4-epimerase (EC 5.1.3.2)	0	23	14	17	11	30	8.17109575902916e-05	0.00534190006907028	udp-glucose 4-epimerase	YP_003222419	0.0
61	Putative permease	0	23	17	14	10	31	5.62383108921037e-06	0.000650024892615291	sugar (glycoside-pentoside-hexuronide) transporter domain protein	WP_000204832	0.0
62	Sugar-1-epimerase YihR	0	23	17	14	10	31	5.62383108921037e-06	0.000650024892615291	aldose 1-epimerase family protein	WP_001397472	0.0
63	hypothetical protein	0	23	15	16	10	31	3.47271569758741e-05	0.00261321856243452	membrane protein	WP_000449994	0.0
64	FIG00967058: hypothetical protein	0	23	15	16	10	31	3.47271569758741e-05	0.00261321856243452	hypothetical protein	WP_000007269	0.0
65	hypothetical protein	0	23	15	16	10	31	3.47271569758741e-05	0.00261321856243452	hypothetical protein	YP_005279649	0.0
66	hypothetical protein	0	23	15	16	10	31	3.47271569758741e-05	0.00261321856243452	hypothetical protein	YP_005279650	0.0
67	Bipolar DNA helicase	0	23	15	16	10	31	3.47271569758741e-05	0.00261321856243452	aaa-like domain protein	YP_005279651	0.0
68	hypothetical protein	0	23	15	16	10	31	3.47271569758741e-05	0.00261321856243452	hypothetical protein	YP_005279652	2.7731E-116
69	serine/threonine protein kinase with TPR repeats	0	23	15	16	10	31	3.47271569758741e-05	0.00261321856243452	kinase domain protein	WP_001022617	0.0
70	D-serine dehydratase transcriptional activator	0	23	21	10	9	32	8.52366556181328e-08	1.89461415441659e-05	d-serine deaminase transcriptional activator	YP_003000013	0.0
71	D-serine permease DsdX	0	23	18	13	9	32	2.12793608780932e-06	0.000330585167706119	permease	WP_001592429	0.0
72	Failed to assign function	0	23	16	15	9	32	1.42470387593329e-05	0.00135421852628186	hypothetical protein ECO103_3813	YP_003223658	5.90343E-139
73	COG0042: tRNA-dihydrouridine synthase	0	23	16	15	9	32	1.42470387593329e-05	0.00135421852628186	trna-dihydrouridine synthase	YP_003223657	0.0
74	Putative DNA binding protein	0	23	16	15	9	32	1.42470387593329e-05	0.00135421852628186	transcriptional regulator	WP_000270113	1.33339E-37
75	FIG00642194: hypothetical protein	0	23	16	15	9	32	1.42470387593329e-05	0.00135421852628186	protein	WP_001406070	1.30244E-16
76	N-6 DNA methylase	0	23	15	16	9	32	3.47271569758741e-05	0.00261321856243452	n-6 dna methylase family protein	YP_005279645	0.0
77	FIG00643641: hypothetical protein	0	23	14	17	8	33	8.17109575902916e-05	0.00534190006907028	hypothetical protein	WP_001012978	0.0
78	Regulatory protein cro	0	23	23	8	7	34	7.26448769472722e-09	1.94365404098924e-06	regulatory protein cro	0611193A	1.68316E-35
79	FIG00639676: hypothetical protein	0	23	21	10	7	34	8.52366556181328e-08	1.89461415441659e-05	valyl-trna synthetase	YP_001272548	1.36792E-139
80	Failed to assign function	0	23	19	12	7	34	7.6842136504226e-07	0.000132168474787269	hypothetical protein	WP_001542619	7.10515E-12
81	Mobile element protein	0	23	16	15	6	35	1.42470387593329e-05	0.00135421852628186	transposase	AHG14388	0.0
82	Mobile element protein	0	23	14	17	6	35	8.17109575902916e-05	0.00534190006907028	integrase core domain protein	BAO24607	2.88536E-79
83	Flagellar biosynthesis protein FliC	0	23	14	17	6	35	8.17109575902916e-05	0.00534190006907028	flagellin	WP_000079774	0.0
84	Alpha-amylase (EC 3.2.1.1) (1,4-alpha-D-glucan glucanohydrolase) (GLYCOGENASE)	0	23	19	12	5	36	7.6842136504226e-07	0.000132168474787269	alpha catalytic domain protein	WP_001493308	0.0
85	Phage antitermination protein N	0	23	19	12	5	36	7.6842136504226e-07	0.000132168474787269	antitermination protein n	WP_000512959	1.00049E-50
86	Maltose-6'-phosphate glucosidase (EC 3.2.1.122)	0	23	17	14	5	36	5.62383108921037e-06	0.000650024892615291	6-phospho-alpha-glucosidase	WP_000160100	0.0
87	Failed to assign function	0	23	16	15	5	36	1.42470387593329e-05	0.00135421852628186	hypothetical protein	WP_000961333	0.0
88	hypothetical protein	0	23	15	16	4	37	3.47271569758741e-05	0.00261321856243452	chat domain protein	WP_000421881	0.0
89	Gene D protein	0	23	15	16	3	38	3.47271569758741e-05	0.00261321856243452	phage late control d family protein	WP_000882931	0.0
90	Phage tail protein	0	23	15	16	3	38	3.47271569758741e-05	0.00261321856243452	phage p2 family protein	WP_000978920	7.90888E-100
91	Phage protein	0	23	15	16	3	38	3.47271569758741e-05	0.00261321856243452	tail fiber protein t (tape measure)	WP_000069973	0.0
92	Tail protein	0	23	15	16	3	38	3.47271569758741e-05	0.00261321856243452	mu-like prophage u gp41 family protein	WP_001336821	6.11894E-46
93	Failed to assign function	0	23	15	16	3	38	3.47271569758741e-05	0.00261321856243452	phage major tail tube protein	NP_046779	1.33676E-118
94	Failed to assign function	0	23	15	16	3	38	3.47271569758741e-05	0.00261321856243452	baseplate assembly protein w	NP_046772	7.74489E-69
95	Baseplate assembly protein V	0	23	15	16	3	38	3.47271569758741e-05	0.00261321856243452	phage baseplate assembly v family protein	YP_006100175	2.93934E-138
96	Failed to assign function	0	23	15	16	3	38	3.47271569758741e-05	0.00261321856243452	phage virion morphogenesis protein	WP_001001776	3.30443E-85
97	Phage tail protein	0	23	15	16	3	38	3.47271569758741e-05	0.00261321856243452	p2 phage tail completion r family protein	WP_001719223	5.00107E-78
98	Phage outer membrane lipoprotein Rz1	0	23	15	16	3	38	3.47271569758741e-05	0.00261321856243452	phage lysis protein	YP_002391898	2.16772E-25
99	Phage holin	0	23	15	16	3	38	3.47271569758741e-05	0.00261321856243452	phage holin 2 family protein	NP_046764	3.10821E-44
100	Phage head completion-stabilization protein	0	23	15	16	3	38	3.47271569758741e-05	0.00261321856243452	head completion stabilization protein	YP_852010	2.39322E-109
101	Phage major capsid protein	0	23	15	16	3	38	3.47271569758741e-05	0.00261321856243452	capsid protein	WP_001248555	0.0
102	Phage capsid scaffolding protein	0	23	15	16	3	38	3.47271569758741e-05	0.00261321856243452	phage capsid scaffolding protein	YP_002391908	0.0
103	Phage replication protein	0	23	15	16	3	38	3.47271569758741e-05	0.00261321856243452	replication a protein	WP_000268563	0.0
104	FIG00639324: hypothetical protein	0	23	15	16	3	38	3.47271569758741e-05	0.00261321856243452	phage conjugal plasmid c-4 type zinc finger family	WP_021519099	5.4255E-57
105	FIG00640077: hypothetical protein	0	23	15	16	3	38	3.47271569758741e-05	0.00261321856243452	hypothetical protein	WP_001277957	4.99464E-44
106	FIG00638705: hypothetical protein	0	23	15	16	3	38	3.47271569758741e-05	0.00261321856243452	uncharacterized protein in 5 region	YP_001462107	4.83804E-37
107	Phage terminase, endonuclease subunit	0	23	14	17	3	38	8.17109575902916e-05	0.00534190006907028	small terminase subunit	WP_021534006	3.38614E-101
108	putative phage inhibition, colicin resistance and tellurite resistance protein	0	23	14	17	3	38	8.17109575902916e-05	0.00534190006907028	tellurium resistance protein	WP_001053348	0.0
109	COG0582: Integrase	0	23	16	15	2	39	1.42470387593329e-05	0.00135421852628186	integrase	YP_003223659	0.0
110	Probable transmembrane protein	0	23	16	15	2	39	1.42470387593329e-05	0.00135421852628186	hcp1 family type vi secretion system effector	WP_001612076	2.90788E-107
111	Replication gene B protein	0	23	15	16	2	39	3.47271569758741e-05	0.00261321856243452	replication b protein	WP_001526247	1.87202E-110
112	Failed to assign function	0	23	22	9	1	40	2.58292895812524e-08	6.32511145542261e-06	rio1 family protein	WP_021569006	3.55009E-33
113	Mobile element protein	0	23	22	9	1	40	2.58292895812524e-08	6.32511145542261e-06	transposase-like protein	WP_000343735	2.52131E-78
114	FIG01069681: hypothetical protein	0	23	18	13	1	40	2.12793608780932e-06	0.000330585167706119	hypothetical protein	WP_001597900	5.50046E-110
115	Failed to assign function	0	23	18	13	1	40	2.12793608780932e-06	0.000330585167706119	enterobacteria phage	2M7A_A	7.71285E-56
116	D-mannonate oxidoreductase (EC 1.1.1.57)	0	23	17	14	1	40	5.62383108921037e-06	0.000650024892615291	d-mannonate oxidoreductase	WP_001397145	0.0
117	FIG00639755: hypothetical protein	0	23	17	14	1	40	5.62383108921037e-06	0.000650024892615291	hypothetical protein	WP_001014903	2.31112E-50
118	Failed to assign function	0	23	17	14	1	40	5.62383108921037e-06	0.000650024892615291	hypothetical protein G2583_pO550126	YP_003502739	2.7531E-106
119	Putative cytoplasmic protein	0	23	17	14	1	40	5.62383108921037e-06	0.000650024892615291	cytoplasmic protein	WP_001307350	6.22336E-126
120	Cox	0	23	16	15	1	40	1.42470387593329e-05	0.00135421852628186	cox protein	NP_046788	5.03626E-56
121	Failed to assign function	0	23	16	15	1	40	1.42470387593329e-05	0.00135421852628186	repressor protein c	NP_046787	6.75695E-56
122	Phage integrase	0	23	14	17	1	40	8.17109575902916e-05	0.00534190006907028	integrase	WP_000985256	0.0
123	Glycosyltransferase (EC 2.4.1.-)	0	23	14	17	1	40	8.17109575902916e-05	0.00534190006907028	wbtg	WP_000866254	0.0
124	FIG00638365: hypothetical protein	0	23	14	17	1	40	8.17109575902916e-05	0.00534190006907028	wzy	WP_000275678	1.90121E-161
125	Putative glycosyl transferase	0	23	14	17	1	40	8.17109575902916e-05	0.00534190006907028	wbte	WP_024199506	0.0
126	Putative glycosyl transferase	0	23	14	17	1	40	8.17109575902916e-05	0.00534190006907028	wbtd	WP_000587273	0.0
127	WzxE protein	0	23	14	17	1	40	8.17109575902916e-05	0.00534190006907028	wzx	YP_003222425	0.0
128	putative butyryltransferase	0	23	14	17	1	40	8.17109575902916e-05	0.00534190006907028	wbtb	YP_003222427	1.07321E-104
129	hypothetical protein	0	23	20	11	0	41	2.63458753728775e-07	5.44926531390282e-05	hypothetical protein	WP_000222754	7.50187E-52
130	FIG00641015: hypothetical protein	0	23	19	12	0	41	7.6842136504226e-07	0.000132168474787269	pf11726 domain protein	WP_000287900	9.57999E-92
131	Failed to assign function	0	23	17	14	0	41	5.62383108921037e-06	0.000650024892615291	hypothetical protein	WP_000460278	4.81775E-82
132	Haemolysin expression modulating protein paralog	0	23	16	15	0	41	1.42470387593329e-05	0.00135421852628186	ydfa protein	YP_003223436	1.74231E-30
133	hypothetical protein	0	23	15	16	0	41	3.47271569758741e-05	0.00261321856243452	surface lpxtg-motif cell wall anchor domain protein	WP_001223333	9.14223E-93
134	FIG00640631: hypothetical protein	0	23	15	16	0	41	3.47271569758741e-05	0.00261321856243452	t3ss effector protein	YP_003229591	1.58181E-131
135	Failed to assign function	0	23	15	16	0	41	3.47271569758741e-05	0.00261321856243452	hypothetical protein	WP_001084135	0.0
136	Mobile element protein	0	23	14	17	0	41	8.17109575902916e-05	0.00534190006907028	is911 orf1	YP_006162123	1.37158E-21
137	Protein YjgL, putative CCAAT-box DNA binding protein subunit B	0	23	14	17	0	41	8.17109575902916e-05	0.00534190006907028	dna-binding protein	YP_001882963	8.84755E-60
138	Flagellar biosynthesis protein FlhA	1	22	24	7	32	9	3.63693061361827e-08	8.75772891759278e-06	fhipep family protein	YP_002291526	0.0
139	Flagellar motor rotation protein MotB	1	22	21	10	29	12	1.33279134239262e-06	0.000221335279481478	ompa family protein	WP_021553260	2.36463E-139
140	hypothetical protein	1	22	29	2	20	21	7.64690185258261e-12	1.00438579969194e-08	hypothetical protein	YP_005277482	7.30809E-18
141	hypothetical protein	1	22	20	11	16	25	3.82790071594159e-06	0.000537760150049888	phage protein	WP_001087382	4.80289E-71
142	FIG00642948: hypothetical protein	1	22	17	14	15	26	6.50540461130282e-05	0.00467612367284095	conserved protein	YP_002291802	2.5244E-95
143	Failed to assign function	1	22	28	3	12	29	6.16982688009435e-11	4.45708293818016e-08	integrase	WP_001218282	0.0
144	Antirestriction protein klcA	1	22	19	12	11	30	1.03627109799984e-05	0.00115169575568475	antirestriction protein klca	WP_000680587	8.09844E-51
145	Phage NinB DNA recombination	1	22	21	10	9	32	1.33279134239262e-06	0.000221335279481478	protein ninb	NP_040634	6.14393E-95
146	Failed to assign function	1	22	18	13	8	33	2.65992010976167e-05	0.00246349524011773	hypothetical protein ECED1_1027	YP_002397051	8.10207E-46
147	FIG00639473: hypothetical protein	1	22	19	12	6	35	1.03627109799984e-05	0.00115169575568475	hypothetical protein	WP_000581110	0.0
148	FIG00638659: hypothetical protein	1	22	18	13	6	35	2.65992010976167e-05	0.00246349524011773	phage protein	WP_000189903	1.17005E-119
149	Phage repressor	1	22	17	14	5	36	6.50540461130282e-05	0.00467612367284095	helix-turn-helix family protein	WP_000571455	2.26334E-159
150	Phage restriction alleviation ral	1	22	16	15	5	36	0.000152218361481295	0.00964583722228836	restriction inhibitor protein ral	WP_000213977	5.76E-36
151	Phage repressor	1	22	20	11	4	37	3.82790071594159e-06	0.000537760150049888	regulatory protein cii	0611193A	4.63359E-52
152	Failed to assign function	1	22	16	15	3	38	0.000152218361481295	0.00964583722228836	pf11225 family protein	YP_794109	5.46973E-78
153	FIG00641106: hypothetical protein	1	22	17	14	0	41	6.50540461130282e-05	0.00467612367284095	hypothetical protein E2348C_1441	YP_002328980	1.12626E-124
154	Putative flagellin structural protein	2	21	27	4	38	3	4.79119287678256e-09	1.35731675850499e-06	outer membrane autotransporter barrel domain-containing protein	WP_000556465	0.0
155	Glutamate Aspartate transport system permease protein GltJ (TC 3.A.1.3.4)	2	21	31	0	37	4	4.86219192938783e-13	1.00355641422565e-09	amino abc permease 3-tm his glu gln arg opine family domain protein	YP_026209	0.0
156	Fimbrial protein YadC	2	21	22	9	34	7	3.76753516658155e-06	0.000537760150049888	fimbrial-like adhesin protein	WP_001443439	0.0
157	Molybdate metabolism regulator	2	21	24	7	30	11	3.63473268185746e-07	7.09656997128061e-05	molybdate metabolism regulator	WP_001363074	0.0
158	Eae protein	2	21	22	9	22	19	3.76753516658155e-06	0.000537760150049888	phage protein	YP_001272549	3.49126E-79
159	FIG00639949: hypothetical protein	2	21	24	7	16	25	3.63473268185746e-07	7.09656997128061e-05	hypothetical protein	WP_000848828	7.70478E-95
160	Phage EaA protein	2	21	24	7	16	25	3.63473268185746e-07	7.09656997128061e-05	pf04448 family partial	YP_007001969	7.58484E-111
161	FIG00638388: hypothetical protein	2	21	24	7	14	27	3.63473268185746e-07	7.09656997128061e-05	inner membrane protein yedr	YP_310920	2.54409E-59
162	Mobile element protein	2	21	21	10	0	41	1.07674236611247e-05	0.00118753997752618	transposase	WP_001369069	0.0
163	metal-dependent phosphohydrolase	3	20	31	0	41	0	5.51048418663954e-12	7.9615475528568e-09	hd domain protein	WP_000365559	1.37417E-138
164	Chaperone protein hchA	3	20	31	0	40	1	5.51048418663954e-12	7.9615475528568e-09	chaperone hcha	WP_000218204	0.0
165	L-rhamnose operon regulatory protein RhaS	3	20	31	0	40	1	5.51048418663954e-12	7.9615475528568e-09	hth-type transcriptional activator rhas	NP_418341	0.0
166	General secretion pathway protein E	3	20	23	8	38	3	7.80508840481335e-06	0.000880999353693307	type ii secretion system protein e	YP_002294519	0.0
167	Autoinducer 2 (AI-2) kinase LsrK (EC 2.7.1.-)	3	20	29	2	33	8	1.06517364649443e-09	3.20617267594822e-07	autoinducer 2 kinase	WP_000113166	0.0
168	FIG00637952: hypothetical protein	3	20	26	5	31	10	1.83566089058487e-07	4.01842856775306e-05	#NAME?	YP_410627	0.0
169	General secretion pathway protein M	3	20	24	7	31	10	2.48964902150791e-06	0.000367045398599452	type ii secretion system m family protein	WP_000942769	1.96035E-115
170	Uncharacterized protein ImpJ/VasE	3	20	21	10	30	11	5.97666431229269e-05	0.004361153837576	type vi secretion protein	WP_000246415	0.0
171	General secretion pathway protein L	3	20	24	7	29	12	2.48964902150791e-06	0.000367045398599452	type ii secretion system protein l	WP_000094990	0.0
172	General secretion pathway protein H	3	20	24	7	28	13	2.48964902150791e-06	0.000367045398599452	general secretion pathway protein h	YP_002388445	4.04855E-124
173	General secretion pathway protein K	3	20	24	7	28	13	2.48964902150791e-06	0.000367045398599452	general secretion pathway protein k	WP_000633212	0.0
174	Leader peptidase (Prepilin peptidase) (EC 3.4.23.43) / N-methyltransferase (EC 2.1.1.-)	3	20	23	8	28	13	7.80508840481335e-06	0.000880999353693307	leader peptidase pppa	WP_000895871	2.44755E-159
175	General secretion pathway protein J	3	20	23	8	28	13	7.80508840481335e-06	0.000880999353693307	type ii secretion system protein j	WP_001443429	3.24329E-134
176	General secretion pathway protein I	3	20	24	7	27	14	2.48964902150791e-06	0.000367045398599452	type ii secretion system protein i	YP_409353	7.66787E-63
177	Cytochrome b561 homolog 1	3	20	29	2	26	15	1.06517364649443e-09	3.20617267594822e-07	cytochrome b561	YP_407515	9.22549E-114
178	General secretion pathway protein F	3	20	22	9	25	16	2.24339044853633e-05	0.00210470812989954	type ii secretion system protein f	WP_001173467	0.0
179	FIG01070140: hypothetical protein	3	20	30	1	8	33	1.05995784060654e-10	5.1047569603611e-08	prophage protein	YP_001743216	1.55921E-42
180	FIG00637874: hypothetical protein	4	19	31	0	41	0	4.82167366330959e-11	3.66650216249984e-08	diguanylate cyclase	WP_000592815	0.0
181	Alkanesulfonate utilization operon LysR- family regulator CbI	4	19	31	0	41	0	4.82167366330959e-11	3.66650216249984e-08	hth-type transcriptional regulator cbl	WP_001011011	0.0
182	SanA protein	4	19	31	0	41	0	4.82167366330959e-11	3.66650216249984e-08	thioredoxin-like protein	WP_024199571	2.31116E-170
183	Putative isomerase	4	19	31	0	41	0	4.82167366330959e-11	3.66650216249984e-08	glycosyl hydrolase	YP_002388562	0.0
184	Failed to assign function	4	19	31	0	41	0	4.82167366330959e-11	3.66650216249984e-08	purine permease ybby	WP_001759829	0.0
185	Soluble cytochrome b562	4	19	31	0	41	0	4.82167366330959e-11	3.66650216249984e-08	soluble cytochrome b562	3U8P_A	2.17662E-56
186	Failed to assign function	4	19	31	0	40	1	4.82167366330959e-11	3.66650216249984e-08	transcriptional regulator amino transferase	YP_002386877	0.0
187	Trans-aconitate 2-methyltransferase (EC 2.1.1.144)	4	19	31	0	40	1	4.82167366330959e-11	3.66650216249984e-08	trans-aconitate 2-methyltransferase	WP_001286605	1.4579E-178
188	Hypothetical lipoprotein yehR	4	19	30	1	40	1	8.59635533115762e-10	2.70000308314272e-07	lipoprotein	NP_754541	9.35062E-71
189	Phosphoenolpyruvate-protein phosphotransferase of PTS system (EC 2.7.3.9)	4	19	30	1	40	1	8.59635533115762e-10	2.70000308314272e-07	phosphoenolpyruvate-protein phosphotransferase	WP_001546143	0.0
190	Galactitol-1-phosphate 5-dehydrogenase (EC 1.1.1.251)	4	19	27	4	40	1	2.64014792340253e-07	5.44926531390282e-05	galactitol-1-phosphate 5- dehydrogenase	YP_002387569	0.0
191	2-deoxy-D-gluconate 3-dehydrogenase (EC 1.1.1.125)	4	19	30	1	35	6	8.59635533115762e-10	2.70000308314272e-07	short chain dehydrogenase reductase family protein	YP_002294304	0.0
192	Autoinducer 2 (AI-2) modifying protein LsrG	4	19	30	1	34	7	8.59635533115762e-10	2.70000308314272e-07	autoinducer 2-degrading protein lsrg	3QMQ_A	8.89099E-62
193	D-galactonate transporter	4	19	26	5	33	8	1.11319554920335e-06	0.000189217050528117	l-galactonate transporter	YP_005459680	0.0
194	Fructuronate transporter GntP	4	19	25	6	32	9	4.05702217299542e-06	0.000537760150049888	high-affinity gluconate transporter	WP_001573417	0.0
195	Uncharacterized protein ImpA	4	19	25	6	31	10	4.05702217299542e-06	0.000537760150049888	impa-related family protein	WP_001240513	0.0
196	Inner membrane protein YjgN	4	19	29	2	29	12	8.01921314913929e-09	2.06895699247794e-06	inner membrane protein yjgn	YP_002295838	0.0
197	FIG00639456: hypothetical protein	4	19	25	6	29	12	4.05702217299542e-06	0.000537760150049888	fimbrial family protein	WP_021543399	0.0
198	YafQ toxin protein	4	19	25	6	29	12	4.05702217299542e-06	0.000537760150049888	mrna interferase	YP_309286	4.65069E-59
199	FIG00641505: hypothetical protein	4	19	25	6	28	13	4.05702217299542e-06	0.000537760150049888	reverse gyrase	YP_003223435	1.21837E-20
200	Hypothetical lipoprotein yghG precursor	4	19	24	7	28	13	1.31205277881187e-05	0.00135421852628186	lipoprotein	NP_417445	8.56611E-65
201	General secretion pathway protein D	4	19	23	8	28	13	3.83688648588193e-05	0.00282833346673582	type ii secretion system protein d	YP_001464424	0.0
202	Accessory colonization factor AcfD precursor	4	19	23	8	27	14	3.83688648588193e-05	0.00282833346673582	lipoprotein precursor	WP_001034473	0.0
203	General secretion pathway protein C	4	19	24	7	26	15	1.31205277881187e-05	0.00135421852628186	type ii secretion system protein c	WP_001631803	9.99666E-177
204	FIG00638425: hypothetical protein	4	19	29	2	25	16	8.01921314913929e-09	2.06895699247794e-06	membrane protein	WP_000837550	2.50704E-98
205	Alpha-fimbriae tip adhesin	4	19	23	8	24	17	3.83688648588193e-05	0.00282833346673582	cbld like pilus biogenesis initiator family protein	YP_001464557	0.0
206	FIG00639818: hypothetical protein	4	19	22	9	24	17	0.000102892392928388	0.00660706352457487	restriction endonuclease	WP_001317597	0.0
207	Failed to assign function	4	19	23	8	20	21	3.83688648588193e-05	0.00282833346673582	helix-turn-helix family protein	YP_405986	4.84912E-19
208	putative excisionase	4	19	25	6	18	23	4.05702217299542e-06	0.000537760150049888	excisionase	NP_311039	3.20391E-51
209	Inner membrane protein YqiK	5	18	31	0	41	0	3.47160503758288e-10	1.50476441883039e-07	inner membrane protein yqik	WP_001564111	0.0
210	FIG00639031: hypothetical protein	5	18	30	1	37	4	5.72814831201178e-09	1.59154397715281e-06	diguanylate cyclase domain protein	WP_000043731	0.0
211	Putative uncharacterized protein YhcG	5	18	25	6	28	13	1.87761552919557e-05	0.00177305811541291	pf06250 family protein	YP_002294774	0.0
212	FIG00638450: hypothetical protein	5	18	27	4	21	20	1.40856276898181e-06	0.000231260396434651	terminase	YP_007112075	8.40806E-96
213	Shikimate kinase I (EC 2.7.1.71)	6	17	25	6	8	33	7.39729044880571e-05	0.00529089368338341	shikimate kinase 1	NP_709163	1.34976E-146
214	Resolvase	7	16	26	5	20	21	8.64559095631685e-05	0.00557640616682437	site-specific recombinase	WP_001066925	1.19864E-160
215	General secretion pathway protein G	9	14	28	3	38	3	8.28989912094081e-05	0.00537096244391717	general secretion pathway protein g	YP_002388446	2.47418E-102
216	Phage DNA-packaging protein	9	14	28	3	20	21	8.28989912094081e-05	0.00537096244391717	dna packaging protein	YP_003220773	3.23174E-77
217	Mobile element protein	10	13	30	1	21	20	1.11799899259371e-05	0.00122370071552984	is602 transposase	YP_001739978	4.34004E-180
218	DNA-damage-inducible protein I	13	10	31	0	27	14	4.78074343991646e-05	0.00350620209238137	dna-damage-inducible protein i	WP_023063252	5.91635E-44

## Sheet: Table S7
Table S7. Analysis of accessory genome in HUS-associated STEC of serogroup O26 in HUS-group 2 (n=5, G1) compared to other O26 STEC in HUS-group 2 (n=13, G2) and all other STEC (n=77, G3)
List of overrepresented genes in HUS-associated O26 in HUS-group 2
CDS	Function MyRAST	G1_yes	G1_no	G2_yes	G2_no	G3_yes	G3_no	P-value Raw	FDR	Function Blast2GO	Hit Accession	E-value
1	Failed to assign function	5	0	1	12	13	64	0.000700280112044817	1	AE005344_11unknown protein encoded by prophage CP-933O	AAG56135	3.80556E-71
2	Shiga-like toxin II subunit A precursor (EC 3.2.2.22)	5	0	1	12	42	35	0.000700280112044817	1	shiga-like toxin 2 subunit a	NP_049500	0.0
3	Failed to assign function	5	0	2	11	24	53	0.00245098039215686	1	#NAME?	WP_024182351	2.7825E-21
4	Mobile element protein	5	0	3	10	53	24	0.0065359477124183	1	transposase	YP_002400901	5.52102E-71
5	FIG01046320: hypothetical protein	5	0	3	10	39	38	0.0065359477124183	1	hypothetical protein LH0105	YP_308766	2.12567E-50
6	FIG00638373: hypothetical protein	5	0	3	10	54	23	0.0065359477124183	1	ycha ta	WP_001006232	7.15259E-152
7	Putative antirestriction protein	5	0	3	10	57	20	0.0065359477124183	1	antirestriction protein	AHG18096	3.5145E-88
8	Exodeoxyribonuclease VIII (EC 3.1.11.-)	5	0	3	10	15	62	0.0065359477124183	1	exodeoxyribonuclease 8	WP_000105095	0.0
9	YdfA protein	5	0	3	10	34	43	0.0065359477124183	1	hypothetical protein	WP_000371885	2.58326E-52
10	YdeA protein	5	0	3	10	40	37	0.0065359477124183	1	hypothetical protein ECSE_P1-0022	YP_002296047	2.30439E-108
11	Failed to assign function	5	0	3	10	30	47	0.0065359477124183	1	secretion protein	WP_001443410	7.94601E-81
12	Adenine-specific methyltransferase (EC 2.1.1.72)	5	0	3	10	53	24	0.0065359477124183	1	protein psib	AHG18090	1.61957E-88
13	hypothetical protein	4	1	0	13	46	31	0.00163398692810458	1	phage protein	WP_023908640	2.58004E-29
14	Phage capsid and scaffold	4	1	1	12	54	23	0.00770308123249301	1	minor capsid protein c	WP_000123222	0.0
15	core protein	4	1	1	12	12	65	0.00770308123249301	1	protein rhsa	WP_000015033	0.0
16	Mobile element protein	4	1	1	12	55	22	0.00770308123249301	1	integrase core domain protein	WP_000878222	0.0
17	Mobile element protein	4	1	1	12	16	61	0.00770308123249301	1	transposase	WP_001542923	2.72003E-103
List of overrepresented genes in serogroup O26 in HUS-group 2 other than in HUS-associated O26 in HUS-group 2
CDS	Function MyRAST	G1_yes	G1_no	G2_yes	G2_no	G3_yes	G3_no	P-value Raw	FDR	Function Blast2GO	Hit Accession	E-value
1	Putative uncharacterized protein YhcG	0	5	12	1	6	71	0.000700280112044817	1	pf06250 family protein	WP_001521407	3.01172E-118
2	FIG00642398: hypothetical protein	0	5	12	1	30	47	0.000700280112044817	1	conserved protein	WP_001302917	1.15166E-38
3	Putative cytoplasmic protein	1	4	12	1	29	48	0.00770308123249301	1	phage protein	WP_001375698	7.01012E-133
4	IncI1 plasmid conjugative transfer NusG- type transcription antiterminator TraB	1	4	12	1	25	52	0.00770308123249301	1	transcription antitermination factor	YP_002756602	8.64568E-152
5	IncI1 plasmid conjugative transfer protein TraC	1	4	12	1	27	50	0.00770308123249301	1	transfer protein c	WP_001370630	1.29454E-146
6	unnamed protein product	0	5	10	3	11	66	0.0065359477124183	1	cytochrome b562 family protein	YP_325578	2.18237E-69
7	Failed to assign function	0	5	10	3	31	46	0.0065359477124183	1	lysis protein for colicin n	WP_001448505	6.22904E-18
8	Putative excisionase	0	5	10	3	43	34	0.0065359477124183	1	excisionase	YP_002397710	1.34617E-47
9	Putative regulatory protein	0	5	10	3	20	57	0.0065359477124183	1	xre family transcriptional regulator	NP_309096	9.11352E-74
10	Failed to assign function	0	5	10	3	30	47	0.0065359477124183	1	conserved protein	YP_003228160	2.31365E-152
11	enterobacterial exodeoxyribonuclease VIII family protein	0	5	10	3	0	77	0.0065359477124183	1	exonuclease viii	WP_024220841	0.0
12	FIG00639963: hypothetical protein	0	5	10	3	11	66	0.0065359477124183	1	hypothetical protein ECs1072	NP_309099	4.69731E-99
13	Shiga toxin A-chain precursor (EC 3.2.2.22)	0	5	10	3	34	43	0.0065359477124183	1	shiga toxin subunit a	ADG56725	0.0

## Sheet: Table S8
Table S8. Analysis of core gene variants of 95 non-O157 STEC, in which different pfam domains were observed for 13 of the core gene variants.
A different number of protein sequences were observed for each of the 13 core gene variants.
Gene number	Core gene variant	Number of protein sequences 1	Number of protein sequences 2	Number of protein sequences 3
4404	1	Trypsin: 1, 3, 2, 5, 4, 7	Trypsin_2: 6
1239	2	MTS: 2	Methyltransf_31: 1, 3, 5, 4, 7, 6
181	3	DAO: 11, 4, 6, 8	FAD_binding_3: 7	NAD_binding_8: 10, 1, 3, 2, 5, 9
337	4	Glyco_trans_4_4: 1, 3, 2, 5, 4, 7, 6	Glycos_transf_1: 8
2677	5	Fer4_11: 1, 2, 4, 6	Fer4_4: 3, 5
477	6	MR_MLE: 10, 1, 3, 2, 4, 7, 6, 9, 8	MR_MLE_N: 5
58	7	SIS: 10, 1, 3, 2, 4, 7, 6, 9, 8	SIS_2: 5
2730	8	dUTPase: 3, 2, 7, 6	DCD: 1, 5, 4, 8
472	9	HAD: 11, 10, 1, 3, 2, 5, 4, 7, 6, 9	Hydrolase_3: 8
1028	10	Radical_SAM: 1, 5, 6, 8	Fer4_12: 11, 10, 3, 2, 4, 7, 9
1649	11	Cytochrom_c3_2: 1, 3, 5, 4	Paired_CXXCH_1: 2
3231	12	DUF1705: 2, 5	Sulfatase: 11, 10, 13, 12, 14, 1, 3, 4, 7, 6, 9, 8
3283	13	Acetyltransf_1: 1, 3, 2, 4, 6	Acetyltransf_10: 5

## Sheet: Table S9
Table S9. Analysis of core genome variants in HUS-associated STEC (n=23, G1) compared to other LEE positive STEC not assoociated with HUS (n=31, G2).
List of overrepresented core gene variants in HUS-associated STEC
CDS	Function MyRAST	G1_yes	G1_no	G2_yes	G2_no	P-value Raw	FDR<0.01
1	Leucyl/phenylalanyl-tRNA--protein transferase (EC 2.3.2.6)	23	0	18	13	0.000186119403400109	0.00976993461960878
2	Failed to assign function	23	0	18	13	0.000186119403400109	0.00976993461960878
3	NAD(P)H-flavin reductase (EC 1.5.1.29) (EC 1.16.1.3)	23	0	18	13	0.000186119403400109	0.00976993461960878
4	Osmotically inducible lipoprotein E precursor	23	0	17	14	8.17109575902916e-05	0.006685671252218
5	Evolved beta-D-galactosidase, beta subunit	23	0	17	14	8.17109575902916e-05	0.006685671252218
6	Putative ACR protein	23	0	18	13	0.000186119403400109	0.00976993461960878
7	Failed to assign function	23	0	17	14	8.17109575902916e-05	0.006685671252218
8	Shikimate kinase III (EC 2.7.1.71)	23	0	18	13	0.000186119403400109	0.00976993461960878
9	Acid shock protein precursor	23	0	18	13	0.000186119403400109	0.00976993461960878
10	Iron binding protein SufA for iron-sulfur cluster assembly	23	0	18	13	0.000186119403400109	0.00976993461960878
11	Putative lipoprotein	23	0	18	13	0.000186119403400109	0.00976993461960878
12	Failed to assign function	23	0	18	13	0.000186119403400109	0.00976993461960878
13	Electron transfer flavoprotein, beta subunit	22	1	12	19	1.03627109799984e-05	0.0020300104995657
14	Arabinose 5-phosphate isomerase (EC 5.3.1.13)	21	2	13	18	0.00017272761215618	0.00976993461960878
15	Putative GTP-binding protein YdgA	20	3	9	22	2.24339044853633e-05	0.00355278389867058
16	Oligopeptide transport system permease protein OppB (TC 3.A.1.5.1)	18	5	4	27	1.40856276898182e-06	0.00066796674256108
17	Exoribonuclease II (EC 3.1.13.1)	18	5	2	29	4.95447633220757e-08	0.000187741680491929
18	Ureidoglycolate dehydrogenase (EC 1.1.1.154)	17	6	7	24	0.000208022152535731	0.00984762011378971
19	Failed to assign function	17	6	7	24	0.000208022152535731	0.00984762011378971
20	probable acetyltransferase YPO3809	17	6	3	28	1.46141346920191e-06	0.00066796674256108
21	Oxygen-insensitive NADPH nitroreductase (EC 1.-.-.-)	17	6	1	30	3.26330873532791e-08	0.000187741680491929
22	COG2110, Macro domain, possibly ADP-ribose binding module	17	6	3	28	1.46141346920191e-06	0.00066796674256108
23	FIG01219827: hypothetical protein	17	6	5	26	2.33838839204998e-05	0.00355278389867058
24	FIG136845: Rhodanese-related sulfurtransferase	16	7	2	29	1.20876327972868e-06	0.000616236818184758
25	FIG00639538: hypothetical protein	16	7	1	30	1.63314219839435e-07	0.000309247140567388
26	FIG005121: SAM-dependent methyltransferase (EC 2.1.1.-)	16	7	2	29	1.20876327972868e-06	0.000616236818184758
27	FIG00896075: hypothetical protein	16	7	3	28	6.26176706919338e-06	0.00165999445004317
28	DNA damage-inducible gene in SOS regulon, dependent on cyclic AMP and H-NS	16	7	4	27	2.54631814691592e-05	0.00355278389867058
29	Failed to assign function	16	7	4	27	2.54631814691592e-05	0.00355278389867058
30	FIG00638802: hypothetical protein	16	7	2	29	1.20876327972868e-06	0.000616236818184758
31	DNA-3-methyladenine glycosylase (EC 3.2.2.20)	16	7	2	29	1.20876327972868e-06	0.000616236818184758
32	6-phosphofructokinase (EC 2.7.1.11)	16	7	1	30	1.63314219839435e-07	0.000309247140567388
33	Transcriptional regulator, PadR family	16	7	2	29	1.20876327972868e-06	0.000616236818184758
34	Ribose-phosphate pyrophosphokinase (EC 2.7.6.1)	16	7	4	27	2.54631814691592e-05	0.00355278389867058
35	FIG00638401: hypothetical protein	16	7	3	28	6.26176706919338e-06	0.00165999445004317
36	FIG004064: hypothetical protein	16	7	2	29	1.20876327972868e-06	0.000616236818184758
37	Cytochrome c-type protein NrfB precursor	16	7	2	29	1.20876327972868e-06	0.000616236818184758
38	Failed to assign function	16	7	4	27	2.54631814691592e-05	0.00355278389867058
39	ATP-binding protein PhnN; Guanylate kinase (EC 2.7.4.8)	16	7	3	28	6.26176706919338e-06	0.00165999445004317
40	Sialic acid utilization regulator, RpiR family	16	7	2	29	1.20876327972868e-06	0.000616236818184758
41	Hypothetical protein, similar to phosphoserine phosphatase	16	7	4	27	2.54631814691592e-05	0.00355278389867058
42	Succinate dehydrogenase cytochrome b-556 subunit	16	7	4	27	2.54631814691592e-05	0.00355278389867058
43	Ferredoxin, 2Fe-2S	16	7	1	30	1.63314219839435e-07	0.000309247140567388
44	Transcription repressor of multidrug efflux pump acrAB operon, TetR (AcrR) family	16	7	4	27	2.54631814691592e-05	0.00355278389867058
45	Transcription termination protein NusB	16	7	3	28	6.26176706919338e-06	0.00165999445004317
46	Phosphate starvation-inducible protein PsiF	16	7	2	29	1.20876327972868e-06	0.000616236818184758
47	Phosphopantetheine adenylyltransferase (EC 2.7.7.3)	16	7	3	28	6.26176706919338e-06	0.00165999445004317
48	rRNA small subunit methyltransferase I	16	7	4	27	2.54631814691592e-05	0.00355278389867058
49	PTS system, glucose-specific IIB component (EC 2.7.1.69) / PTS system, glucose-specific IIC component (EC 2.7.1.69)	16	7	2	29	1.20876327972868e-06	0.000616236818184758
50	FIG00626295: hypothetical protein	16	7	4	27	2.54631814691592e-05	0.00355278389867058
51	PTS system fructose-like IIB component 2 precursor (EC 2.7.1.69)	16	7	3	28	6.26176706919338e-06	0.00165999445004317
52	Penicillin-binding protein 2 (PBP-2)	16	7	0	31	1.16216111496227e-08	0.000154044455788249
53	Failed to assign function	15	8	3	28	2.39472803323198e-05	0.00355278389867058
54	Oxalyl-CoA decarboxylase (EC 4.1.1.8)	15	8	4	27	9.02679550690437e-05	0.00712203419309627
55	FIG001881: hydrolase of alkaline phosphatase superfamily	15	8	1	30	7.32161502426228e-07	0.000616236818184758
56	Lysine-specific permease	15	8	4	27	9.02679550690437e-05	0.00712203419309627
57	Exodeoxyribonuclease III (EC 3.1.11.2)	15	8	3	28	2.39472803323198e-05	0.00355278389867058
58	FIG004212: hypothetical protein	15	8	1	30	7.32161502426228e-07	0.000616236818184758
59	Colicin V production protein	15	8	2	29	4.99851612182719e-06	0.00150580298170044
60	4-hydroxy-3-methylbut-2-enyl diphosphate reductase (EC 1.17.1.2)	15	8	4	27	9.02679550690437e-05	0.00712203419309627
61	UPF0246 protein YaaA	15	8	2	29	4.99851612182719e-06	0.00150580298170044
62	Ferric reductase (1.6.99.14)	15	8	4	27	9.02679550690437e-05	0.00712203419309627
63	TPR repeat containing exported protein; Putative periplasmic protein contains a protein prenylyltransferase domain	15	8	3	28	2.39472803323198e-05	0.00355278389867058
64	Failed to assign function	15	8	2	29	4.99851612182719e-06	0.00150580298170044
65	Sigma factor RpoE negative regulatory protein RseB precursor	15	8	3	28	2.39472803323198e-05	0.00355278389867058
66	Putative HTH-type transcriptional regulator ybaO	15	8	2	29	4.99851612182719e-06	0.00150580298170044
67	NADH oxidoreductase hcr (EC 1.-.-.-)	15	8	0	31	5.66553543544107e-08	0.000187741680491929
68	Cytidylate kinase (EC 2.7.4.14)	14	9	2	29	1.87456587843415e-05	0.00310592133983058
69	Ubiquinone biosynthesis monooxygenase UbiB	14	9	0	31	2.51801574908491e-07	0.000417203734426507
70	Fructose-specific phosphocarrier protein HPr (EC 2.7.1.69) / PTS system, fructose-specific IIA component (EC 2.7.1.69)	14	9	1	30	2.98384866266564e-06	0.00130622696487718
71	Regulatory protein AsnC	14	9	2	29	1.87456587843415e-05	0.00310592133983058
72	LSU ribosomal protein L6p (L9e)	14	9	3	28	8.28989912094081e-05	0.0067001593200043
73	L-rhamnose operon transcriptional activator RhaR	14	9	3	28	8.28989912094081e-05	0.0067001593200043
74	RecA protein	14	9	2	29	1.87456587843415e-05	0.00310592133983058
75	Glutamate Aspartate transport system permease protein GltK (TC 3.A.1.3.4)	14	9	2	29	1.87456587843415e-05	0.00310592133983058
76	hemimethylated DNA binding protein YccV	13	10	2	29	6.44549081372011e-05	0.00537326922867045
77	LSU m5C1962 methyltransferase RlmI	13	10	2	29	6.44549081372011e-05	0.00537326922867045
78	Anaerobic dimethyl sulfoxide reductase chain C (EC 1.8.99.-)	13	10	2	29	6.44549081372011e-05	0.00537326922867045
79	Paraquat-inducible protein B	13	10	1	30	1.11799899259371e-05	0.0020300104995657
80	Transcriptional activator MetR	13	10	0	31	1.03238645712482e-06	0.000616236818184758
81	FIG000605: protein co-occurring with transport systems (COG1739)	13	10	1	30	1.11799899259371e-05	0.0020300104995657
82	Xaa-Pro dipeptidase PepQ (EC 3.4.13.9)	13	10	1	30	1.11799899259371e-05	0.0020300104995657
83	Putative ECA polymerase	13	10	1	30	1.11799899259371e-05	0.0020300104995657
84	WzxE protein	13	10	2	29	6.44549081372011e-05	0.00537326922867045
85	Undecaprenyl-phosphate N-acetylglucosaminyl 1-phosphate transferase (EC 2.7.8.-)	13	10	2	29	6.44549081372011e-05	0.00537326922867045
86	Uncharacterized PLP-dependent aminotransferase YfdZ	13	10	1	30	1.11799899259371e-05	0.0020300104995657
87	Methyl-accepting chemotaxis protein II (aspartate chemoreceptor protein)	13	10	1	30	1.11799899259371e-05	0.0020300104995657
88	N-acetylglucosamine-1-phosphate uridyltransferase (EC 2.7.7.23) / Glucosamine-1-phosphate N-acetyltransferase (EC 2.3.1.157)	13	10	1	30	1.11799899259371e-05	0.0020300104995657
89	Lipid A biosynthesis (KDO) 2-(lauroyl)-lipid IVA acyltransferase (EC 2.3.1.-)	13	10	1	30	1.11799899259371e-05	0.0020300104995657
90	Tryptophanase (EC 4.1.99.1)	13	10	2	29	6.44549081372011e-05	0.00537326922867045
91	Transporter, LysE family	13	10	1	30	1.11799899259371e-05	0.0020300104995657
92	Gluconate utilization system Gnt-I transcriptional repressor	13	10	2	29	6.44549081372011e-05	0.00537326922867045
93	Failed to assign function	13	10	2	29	6.44549081372011e-05	0.00537326922867045
94	Phosphoglycolate phosphatase (EC 3.1.3.18)	13	10	1	30	1.11799899259371e-05	0.0020300104995657
95	HTH-type transcriptional regulator gadX	13	10	2	29	6.44549081372011e-05	0.00537326922867045
96	4'-phosphopantetheinyl transferase (EC 2.7.8.-)	13	10	1	30	1.11799899259371e-05	0.0020300104995657
97	Putative receptor	13	10	2	29	6.44549081372011e-05	0.00537326922867045
98	Lipid A biosynthesis (KDO) 2-(lauroyl)-lipid IVA acyltransferase (EC 2.3.1.-)	13	10	1	30	1.11799899259371e-05	0.0020300104995657
99	L-seryl-tRNA(Sec) selenium transferase (EC 2.9.1.1)	13	10	2	29	6.44549081372011e-05	0.00537326922867045
100	Glycerophosphoryl diester phosphodiesterase, periplasmic (EC 3.1.4.46)	13	10	1	30	1.11799899259371e-05	0.0020300104995657
101	radical activating enzyme	13	10	2	29	6.44549081372011e-05	0.00537326922867045
102	Probable glutathione S-transferase (EC 2.5.1.18), YfcF homolog	13	10	2	29	6.44549081372011e-05	0.00537326922867045
103	Serine transporter	13	10	2	29	6.44549081372011e-05	0.00537326922867045
104	Glutathione S-transferase, omega (EC 2.5.1.18)	13	10	2	29	6.44549081372011e-05	0.00537326922867045
105	Biosynthetic Aromatic amino acid aminotransferase alpha (EC 2.6.1.57)	13	10	2	29	6.44549081372011e-05	0.00537326922867045
106	Cytochrome c-type heme lyase subunit nrfE, nitrite reductase complex assembly	13	10	1	30	1.11799899259371e-05	0.0020300104995657
107	Phosphonate ABC transporter ATP-binding protein (TC 3.A.1.9.1)	13	10	2	29	6.44549081372011e-05	0.00537326922867045
108	Putative outer membrane lipoprotein	13	10	2	29	6.44549081372011e-05	0.00537326922867045
109	Failed to assign function	13	10	0	31	1.03238645712482e-06	0.000616236818184758
110	Exported zinc metalloprotease YfgC precursor	13	10	1	30	1.11799899259371e-05	0.0020300104995657
111	Dihydrodipicolinate synthase (EC 4.2.1.52)	13	10	2	29	6.44549081372011e-05	0.00537326922867045
112	Predicted outer membrane lipoprotein YfeY	13	10	2	29	6.44549081372011e-05	0.00537326922867045
113	Probable 3-phenylpropionic acid transporter	13	10	1	30	1.11799899259371e-05	0.0020300104995657
114	Failed to assign function	13	10	2	29	6.44549081372011e-05	0.00537326922867045
115	Peptidase B (EC 3.4.11.23)	13	10	1	30	1.11799899259371e-05	0.0020300104995657
116	FIG01200175: hypothetical protein	13	10	1	30	1.11799899259371e-05	0.0020300104995657
117	Phosphate regulon sensor protein PhoR (SphS) (EC 2.7.13.3)	13	10	1	30	1.11799899259371e-05	0.0020300104995657
118	D-lactate dehydrogenase (EC 1.1.1.28)	13	10	2	29	6.44549081372011e-05	0.00537326922867045
119	FIG138517: Putative lipid carrier protein	13	10	2	29	6.44549081372011e-05	0.00537326922867045
120	FIG01219785: hypothetical protein	13	10	2	29	6.44549081372011e-05	0.00537326922867045
121	21 kDa hemolysin precursor	13	10	2	29	6.44549081372011e-05	0.00537326922867045
122	PTS system, N-acetylgalactosamine-specific IIB component (EC 2.7.1.69)	13	10	2	29	6.44549081372011e-05	0.00537326922867045
123	Pantothenate:Na+ symporter (TC 2.A.21.1.1)	13	10	2	29	6.44549081372011e-05	0.00537326922867045
124	RNA polymerase sigma-54 factor RpoN	13	10	2	29	6.44549081372011e-05	0.00537326922867045
125	UDP-N-acetylglucosamine 1-carboxyvinyltransferase (EC 2.5.1.7)	13	10	0	31	1.03238645712482e-06	0.000616236818184758
126	IMP cyclohydrolase (EC 3.5.4.10) / Phosphoribosyl- aminoimidazolecarboxamide formyltransferase (EC 2.1.2.3)	13	10	2	29	6.44549081372011e-05	0.00537326922867045
127	Potassium-transporting ATPase C chain (EC 3.6.3.12) (TC 3.A.3.7.1)	13	10	2	29	6.44549081372011e-05	0.00537326922867045
128	Failed to assign function	13	10	1	30	1.11799899259371e-05	0.0020300104995657
129	Glutaredoxin 2	13	10	2	29	6.44549081372011e-05	0.00537326922867045
130	Formate hydrogenlyase regulatory protein HycA	13	10	1	30	1.11799899259371e-05	0.0020300104995657
131	Failed to assign function	13	10	0	31	1.03238645712482e-06	0.000616236818184758
132	Cystathionine beta-lyase (EC 4.4.1.8) (CBL) (Beta-cystathionase) (Cysteine lyase) / Maltose regulon modulator	13	10	2	29	6.44549081372011e-05	0.00537326922867045
133	FolM Alternative dihydrofolate reductase 1	13	10	2	29	6.44549081372011e-05	0.00537326922867045
134	Mlc, transcriptional repressor of MalT (the transcriptional activator of maltose regulon) and manXYZ operon	13	10	1	30	1.11799899259371e-05	0.0020300104995657
135	Hydrogen peroxide-inducible genes activator	13	10	0	31	1.03238645712482e-06	0.000616236818184758
136	UPF0379 protein yjfY precursor	13	10	2	29	6.44549081372011e-05	0.00537326922867045
137	YjfP protein	13	10	2	29	6.44549081372011e-05	0.00537326922867045
138	Copper-sensing two-component system response regulator CusR	13	10	2	29	6.44549081372011e-05	0.00537326922867045
139	tRNA-i(6)A37 methylthiotransferase	13	10	1	30	1.11799899259371e-05	0.0020300104995657
140	Putative ATPase component of ABC transporter with duplicated ATPase domain	13	10	2	29	6.44549081372011e-05	0.00537326922867045
141	Hypothetical Zinc-finger containing protein	13	10	0	31	1.03238645712482e-06	0.000616236818184758
142	2,3-bisphosphoglycerate-independent phosphoglycerate mutase (EC 5.4.2.1)	12	11	2	29	0.000204906965239626	0.00976993461960878
143	Thioredoxin reductase (EC 1.8.1.9)	12	11	0	31	3.94183919993113e-06	0.00130622696487718
144	Outer membrane protein A precursor	12	11	1	30	3.88552721136067e-05	0.00440193702449451
145	Antiholin-like protein LrgA	12	11	0	31	3.94183919993113e-06	0.00130622696487718
146	Autolysis histidine kinase LytS	12	11	1	30	3.88552721136067e-05	0.00440193702449451
147	FIG00640962: hypothetical protein	12	11	2	29	0.000204906965239626	0.00976993461960878
148	Flagellar motor rotation protein MotA	12	11	1	30	3.88552721136067e-05	0.00440193702449451
149	Flagellar protein FlhE	12	11	2	29	0.000204906965239626	0.00976993461960878
150	ATP synthase alpha chain (EC 3.6.3.14)	12	11	1	30	3.88552721136067e-05	0.00440193702449451
151	FIG004088: inner membrane protein YebE	12	11	2	29	0.000204906965239626	0.00976993461960878
152	Ribosomal RNA large subunit methyltransferase A (EC 2.1.1.51)	12	11	2	29	0.000204906965239626	0.00976993461960878
153	Tail-specific protease precursor (EC 3.4.21.102)	12	11	1	30	3.88552721136067e-05	0.00440193702449451
154	Uncharacterized protein YidS	12	11	1	30	3.88552721136067e-05	0.00440193702449451
155	CDP-diacylglycerol--serine O-phosphatidyltransferase (EC 2.7.8.8)	12	11	0	31	3.94183919993113e-06	0.00130622696487718
156	Ribosome-associated heat shock protein implicated in the recycling of the 50S subunit (S4 paralog)	12	11	2	29	0.000204906965239626	0.00976993461960878
157	Type IV pilus biogenesis protein PilN	12	11	2	29	0.000204906965239626	0.00976993461960878
158	Failed to assign function	12	11	1	30	3.88552721136067e-05	0.00440193702449451
159	FIG01045643: hypothetical protein	12	11	2	29	0.000204906965239626	0.00976993461960878
160	Cell filamentation protein fic	12	11	1	30	3.88552721136067e-05	0.00440193702449451
161	Transcription antitermination protein NusG	12	11	2	29	0.000204906965239626	0.00976993461960878
162	FIG004614: Putative cytoplasmic protein	12	11	2	29	0.000204906965239626	0.00976993461960878
163	Transcriptional activator GadE	12	11	2	29	0.000204906965239626	0.00976993461960878
164	NAD(FAD)-utilizing dehydrogenases	12	11	2	29	0.000204906965239626	0.00976993461960878
165	Nickel responsive regulator NikR	12	11	2	29	0.000204906965239626	0.00976993461960878
166	probable exported protein YPO4070	12	11	0	31	3.94183919993113e-06	0.00130622696487718
167	BAX protein	12	11	1	30	3.88552721136067e-05	0.00440193702449451
168	Methionine ABC transporter ATP-binding protein	12	11	2	29	0.000204906965239626	0.00976993461960878
169	Cell division protein FtsA	12	11	2	29	0.000204906965239626	0.00976993461960878
170	Failed to assign function	12	11	2	29	0.000204906965239626	0.00976993461960878
171	Sensor protein PhoQ (EC 2.7.13.3)	12	11	2	29	0.000204906965239626	0.00976993461960878
172	Alcohol dehydrogenase (EC 1.1.1.1); Acetaldehyde dehydrogenase (EC 1.2.1.10)	12	11	1	30	3.88552721136067e-05	0.00440193702449451
173	GTP-binding and nucleic acid-binding protein YchF	12	11	2	29	0.000204906965239626	0.00976993461960878
174	Membrane-bound lytic murein transglycosylase E (EC 3.2.1.-)	12	11	1	30	3.88552721136067e-05	0.00440193702449451
175	Aspartate carbamoyltransferase regulatory chain (PyrI)	12	11	0	31	3.94183919993113e-06	0.00130622696487718
176	Acetate operon repressor	12	11	0	31	3.94183919993113e-06	0.00130622696487718
177	Aspartokinase (EC 2.7.2.4)	12	11	2	29	0.000204906965239626	0.00976993461960878
178	FIG000906: Predicted Permease	12	11	2	29	0.000204906965239626	0.00976993461960878
179	PhnO protein	12	11	2	29	0.000204906965239626	0.00976993461960878
180	Possible ring-opening amidohydrolase RutC in novel pyrimidine catabolism pathway	12	11	1	30	3.88552721136067e-05	0.00440193702449451
181	DNA recombination and repair protein RecO	12	11	1	30	3.88552721136067e-05	0.00440193702449451
182	Cardiolipin synthetase (EC 2.7.8.-)	12	11	1	30	3.88552721136067e-05	0.00440193702449451
183	Molybdenum ABC transporter, periplasmic molybdenum-binding protein ModA (TC 3.A.1.8.1)	12	11	2	29	0.000204906965239626	0.00976993461960878
184	Serine hydroxymethyltransferase (EC 2.1.2.1)	12	11	2	29	0.000204906965239626	0.00976993461960878
185	Succinyl-CoA ligase [ADP-forming] alpha chain (EC 6.2.1.5)	12	11	0	31	3.94183919993113e-06	0.00130622696487718
186	Ribosomal RNA large subunit methyltransferase N (EC 2.1.1.-)	12	11	0	31	3.94183919993113e-06	0.00130622696487718
187	Putative exported protein	12	11	1	30	3.88552721136067e-05	0.00440193702449451
188	Protein-export membrane protein SecF (TC 3.A.5.1.1)	12	11	2	29	0.000204906965239626	0.00976993461960878
189	Transcriptional regulator NanR	12	11	2	29	0.000204906965239626	0.00976993461960878
190	LptA, protein essential for LPS transport across the periplasm	12	11	2	29	0.000204906965239626	0.00976993461960878
191	Zinc resistance-associated protein	12	11	2	29	0.000204906965239626	0.00976993461960878
192	Failed to assign function	12	11	1	30	3.88552721136067e-05	0.00440193702449451
193	YcfL protein: an outer membrane lipoprotein that is part of a salvage cluster	12	11	1	30	3.88552721136067e-05	0.00440193702449451
194	FIG004453: protein YceG like	12	11	2	29	0.000204906965239626	0.00976993461960878
195	Ribosomal large subunit pseudouridine synthase C (EC 4.2.1.70)	12	11	2	29	0.000204906965239626	0.00976993461960878
196	Flagellar basal-body P-ring formation protein FlgA	12	11	1	30	3.88552721136067e-05	0.00440193702449451
197	Hydrogenase maturation factor HoxQ	12	11	2	29	0.000204906965239626	0.00976993461960878
198	FIG004819: Prepilin peptidase dependent protein B precursor	12	11	2	29	0.000204906965239626	0.00976993461960878
199	Failed to assign function	12	11	2	29	0.000204906965239626	0.00976993461960878
200	Coenzyme F420 hydrogenase maturation protease (EC 3.4.24.-)	12	11	2	29	0.000204906965239626	0.00976993461960878
201	Putative membrane protein	12	11	2	29	0.000204906965239626	0.00976993461960878
202	Glutamate--cysteine ligase (EC 6.3.2.2)	12	11	1	30	3.88552721136067e-05	0.00440193702449451
203	Rhodanese-related sulfurtransferases	12	11	1	30	3.88552721136067e-05	0.00440193702449451
204	5-formyltetrahydrofolate cyclo-ligase (EC 6.3.3.2)	12	11	2	29	0.000204906965239626	0.00976993461960878
205	Folate-dependent protein for Fe/S cluster synthesis/repair in oxidative stress	12	11	2	29	0.000204906965239626	0.00976993461960878
206	putative oxidoreductase, Fe-S subunit	12	11	2	29	0.000204906965239626	0.00976993461960878
207	Failed to assign function	12	11	2	29	0.000204906965239626	0.00976993461960878
208	UDP-N-acetylmuramate:L-alanyl-gamma-D-glutamyl-meso- diaminopimelate ligase (EC 6.3.2.-)	12	11	1	30	3.88552721136067e-05	0.00440193702449451
209	Uncharacterized protein YtfM precursor	12	11	2	29	0.000204906965239626	0.00976993461960878
210	Failed to assign function	12	11	1	30	3.88552721136067e-05	0.00440193702449451
211	FIG00638355: hypothetical protein	12	11	2	29	0.000204906965239626	0.00976993461960878
212	Oxygen-insensitive NAD(P)H nitroreductase (EC 1.-.-.-) / Dihydropteridine reductase (EC 1.5.1.34)	12	11	0	31	3.94183919993113e-06	0.00130622696487718
213	Failed to assign function	12	11	2	29	0.000204906965239626	0.00976993461960878
214	GTP-binding protein TypA/BipA	12	11	0	31	3.94183919993113e-06	0.00130622696487718
215	Putative membrane protein YfcA	12	11	2	29	0.000204906965239626	0.00976993461960878
216	Nucleoid-associated protein NdpA	11	12	1	30	0.000126138854397796	0.00901262308256692
217	Sodium:dicarboxylate symporter	11	12	1	30	0.000126138854397796	0.00901262308256692
218	3-oxoacyl-[acyl-carrier protein] reductase (EC 1.1.1.100)	11	12	0	31	1.41249237997532e-05	0.00246349822323327
219	Succinyl-CoA ligase [ADP-forming] beta chain (EC 6.2.1.5)	11	12	1	30	0.000126138854397796	0.00901262308256692
220	L,D-transpeptidase YcfS	11	12	0	31	1.41249237997532e-05	0.00246349822323327
221	Transcriptional regulator, TetR family	11	12	0	31	1.41249237997532e-05	0.00246349822323327
222	Glucans biosynthesis protein C (EC 2.1.-.-)	11	12	1	30	0.000126138854397796	0.00901262308256692
223	HTH-type transcriptional regulator hdfR	10	13	0	31	4.78074343991646e-05	0.00519416018820432
224	Cell wall endopeptidase, family M23/M37	10	13	0	31	4.78074343991646e-05	0.00519416018820432
225	Protease IV (EC 3.4.21.-)	10	13	0	31	4.78074343991646e-05	0.00519416018820432
226	Cytochrome O ubiquinol oxidase subunit I (EC 1.10.3.-)	10	13	0	31	4.78074343991646e-05	0.00519416018820432
227	Failed to assign function	10	13	0	31	4.78074343991646e-05	0.00519416018820432
228	Imidazole glycerol phosphate synthase cyclase subunit (EC 4.1.3.-)	9	14	0	31	0.000153666753425886	0.00901262308256692
229	Cytochrome c-type biogenesis protein CcmC, putative heme lyase for CcmE	9	14	0	31	0.000153666753425886	0.00901262308256692
230	Glycerate kinase (EC 2.7.1.31)	9	14	0	31	0.000153666753425886	0.00901262308256692
231	Cystathionine beta-lyase (EC 4.4.1.8)	9	14	0	31	0.000153666753425886	0.00901262308256692
232	Glutamate-ammonia-ligase adenylyltransferase (EC 2.7.7.42)	9	14	0	31	0.000153666753425886	0.00901262308256692
233	Periplasmic fimbrial chaperone StfD	9	14	0	31	0.000153666753425886	0.00901262308256692
234	DedA family inner membrane protein YdjX	9	14	0	31	0.000153666753425886	0.00901262308256692
235	Peptide methionine sulfoxide reductase MsrB (EC 1.8.4.12)	9	14	0	31	0.000153666753425886	0.00901262308256692
236	Long-chain-fatty-acid--CoA ligase (EC 6.2.1.3)	9	14	0	31	0.000153666753425886	0.00901262308256692
237	Putative transport protein	9	14	0	31	0.000153666753425886	0.00901262308256692
238	DNA polymerase III beta subunit (EC 2.7.7.7)	9	14	0	31	0.000153666753425886	0.00901262308256692
239	Uracil-DNA glycosylase, family 1	9	14	0	31	0.000153666753425886	0.00901262308256692
240	Gamma-glutamyltranspeptidase (EC 2.3.2.2)	9	14	0	31	0.000153666753425886	0.00901262308256692
241	Low-affinity gluconate/H+ symporter GntU	9	14	0	31	0.000153666753425886	0.00901262308256692
242	Multiple antibiotic resistance protein marC	9	14	0	31	0.000153666753425886	0.00901262308256692
243	Osmolarity sensory histidine kinase EnvZ	9	14	0	31	0.000153666753425886	0.00901262308256692
244	Nitrite reductase [NAD(P)H] large subunit (EC 1.7.1.4)	9	14	0	31	0.000153666753425886	0.00901262308256692
245	Cytoplasmic trehalase (EC 3.2.1.28)	9	14	0	31	0.000153666753425886	0.00901262308256692
246	Transporter, putative	9	14	0	31	0.000153666753425886	0.00901262308256692
247	Putative inner membrane protein	9	14	0	31	0.000153666753425886	0.00901262308256692
248	Aspartokinase (EC 2.7.2.4) / Homoserine dehydrogenase (EC 1.1.1.3)	9	14	0	31	0.000153666753425886	0.00901262308256692
249	Thymidine phosphorylase (EC 2.4.2.4)	9	14	0	31	0.000153666753425886	0.00901262308256692
250	NadR transcriptional regulator / Nicotinamide-nucleotide adenylyltransferase, NadR family (EC 2.7.7.1) / Ribosylnicotinamide kinase (EC 2.7.1.22)	9	14	0	31	0.000153666753425886	0.00901262308256692
251	Failed to assign function	9	14	0	31	0.000153666753425886	0.00901262308256692
252	Helicase PriA essential for oriC/DnaA-independent DNA replication	9	14	0	31	0.000153666753425886	0.00901262308256692
253	23S rRNA (guanine-N-2-) -methyltransferase rlmG (EC 2.1.1.-)	9	14	0	31	0.000153666753425886	0.00901262308256692
254	DNA-damage-inducible protein F	9	14	0	31	0.000153666753425886	0.00901262308256692
255	Inner membrane protein YbhQ	9	14	0	31	0.000153666753425886	0.00901262308256692
256	Putative sensor-like histidine kinase YfhK	9	14	0	31	0.000153666753425886	0.00901262308256692
257	Ribosyl nicotinamide transporter, PnuC-like	9	14	0	31	0.000153666753425886	0.00901262308256692
258	Inhibitor of vertebrate lysozyme precursor	9	14	0	31	0.000153666753425886	0.00901262308256692
259	Failed to assign function	9	14	0	31	0.000153666753425886	0.00901262308256692
260	Putative exported protein	9	14	0	31	0.000153666753425886	0.00901262308256692
261	Methylated-DNA--protein-cysteine methyltransferase (EC 2.1.1.63)	9	14	0	31	0.000153666753425886	0.00901262308256692
262	Polyribonucleotide nucleotidyltransferase (EC 2.7.7.8)	9	14	0	31	0.000153666753425886	0.00901262308256692
263	tRNA dihydrouridine synthase B (EC 1.-.-.-)	9	14	0	31	0.000153666753425886	0.00901262308256692
264	Phosphoribosylamine--glycine ligase (EC 6.3.4.13)	9	14	0	31	0.000153666753425886	0.00901262308256692
265	COG1399 protein, clustered with ribosomal protein L32p	9	14	0	31	0.000153666753425886	0.00901262308256692
266	4-deoxy-L-threo-5-hexosulose-uronate ketol-isomerase (EC 5.3.1.17)	9	14	0	31	0.000153666753425886	0.00901262308256692
267	Exodeoxyribonuclease V beta chain (EC 3.1.11.5)	9	14	0	31	0.000153666753425886	0.00901262308256692
268	N-acetylmuramoyl-L-alanine amidase (EC 3.5.1.28)	9	14	0	31	0.000153666753425886	0.00901262308256692
269	Sulfite reductase [NADPH] hemoprotein beta-component (EC 1.8.1.2)	9	14	0	31	0.000153666753425886	0.00901262308256692
270	FIG00638716: hypothetical protein	9	14	0	31	0.000153666753425886	0.00901262308256692
271	Formate hydrogenlyase subunit 5	9	14	0	31	0.000153666753425886	0.00901262308256692
272	Electron transfer flavoprotein, alpha subunit	9	14	0	31	0.000153666753425886	0.00901262308256692
273	PTS system fructose-like IIB component 1 precursor (EC 2.7.1.69)	9	14	0	31	0.000153666753425886	0.00901262308256692
274	Trehalose operon transcriptional repressor	9	14	0	31	0.000153666753425886	0.00901262308256692
275	Putative membrane protein	9	14	0	31	0.000153666753425886	0.00901262308256692
276	N-acetylmuramoyl-L-alanine amidase (EC 3.5.1.28)	9	14	0	31	0.000153666753425886	0.00901262308256692
277	2-octaprenyl-3-methyl-6-methoxy-1,4-benzoquinol hydroxylase (EC 1.14.13.-)	9	14	0	31	0.000153666753425886	0.00901262308256692
278	Citrate lyase alpha chain (EC 4.1.3.6)	9	14	0	31	0.000153666753425886	0.00901262308256692
279	Co-activator of prophage gene expression IbrB	9	14	0	31	0.000153666753425886	0.00901262308256692
280	Apolipoprotein N-acyltransferase (EC 2.3.1.-) / Copper homeostasis protein CutE	9	14	0	31	0.000153666753425886	0.00901262308256692
281	3-oxoacyl-[acyl-carrier-protein] synthase, KASI (EC 2.3.1.41)	9	14	0	31	0.000153666753425886	0.00901262308256692

## Sheet: Table S10
Table S10. Analysis of core genome variants in stx2 positive STEC of serogroup O26 in HUS-group 2 (n=8, G1) compared to stx1 positive STEC of serogroup O26 in HUS-group 2 (n=10, G2)
List of overrepresented core gene variants in stx2 positive O26 in HUS-group 2
CDS	Function MyRAST	G1_yes	G1_no	G2_yes	G2_no	P-value Raw	FDR
1	Multidrug resistance protein A	8	0	2	8	0.00102838338132456	0.0349154391707583
2	Failed to assign function	8	0	2	8	0.00102838338132456	0.0349154391707583
3	Exodeoxyribonuclease I (EC 3.1.11.1)	8	0	2	8	0.00102838338132456	0.0349154391707583
4	Aspartate ammonia-lyase (EC 4.3.1.1)	8	0	2	8	0.00102838338132456	0.0349154391707583
5	Exodeoxyribonuclease V gamma chain (EC 3.1.11.5)	8	0	3	7	0.00377073906485671	0.0532800532800532
6	tRNA uridine 5-carboxymethylaminomethyl modification enzyme GidA	8	0	3	7	0.00377073906485671	0.0532800532800532
7	DNA recombination and repair protein RecO	8	0	3	7	0.00377073906485671	0.0532800532800532
8	Ribosomal RNA small subunit methyltransferase C (EC 2.1.1.52)	8	0	3	7	0.00377073906485671	0.0532800532800532
9	Proposed peptidoglycan lipid II flippase MurJ	8	0	3	7	0.00377073906485671	0.0532800532800532
10	Dihydroorotase (EC 3.5.2.3)	8	0	3	7	0.00377073906485671	0.0532800532800532
11	Adenylate cyclase (EC 4.6.1.1)	8	0	3	7	0.00377073906485671	0.0532800532800532
12	regulator of length of O-antigen component of lipopolysaccharide chains	8	0	3	7	0.00377073906485671	0.0532800532800532
13	ATP-dependent DNA helicase Rep	8	0	3	7	0.00377073906485671	0.0532800532800532
14	Aspartokinase (EC 2.7.2.4)	8	0	3	7	0.00377073906485671	0.0532800532800532
15	Hydrogenase maturation factor HoxO/HyaE	8	0	3	7	0.00377073906485671	0.0532800532800532
16	DNA-directed RNA polymerase beta' subunit (EC 2.7.7.6)	8	0	3	7	0.00377073906485671	0.0532800532800532
17	Preprotein translocase subunit SecE (TC 3.A.5.1.1)	8	0	3	7	0.00377073906485671	0.0532800532800532
18	Failed to assign function	8	0	3	7	0.00377073906485671	0.0532800532800532
19	Rod shape-determining protein MreC	8	0	3	7	0.00377073906485671	0.0532800532800532
20	FIG006303: protein yraQ	8	0	3	7	0.00377073906485671	0.0532800532800532
21	Uncharacterized protein YhaL	8	0	3	7	0.00377073906485671	0.0532800532800532
22	Nickel transport system permease protein NikB (TC 3.A.1.5.3)	8	0	3	7	0.00377073906485671	0.0532800532800532
23	Cell division trigger factor (EC 5.2.1.8)	8	0	3	7	0.00377073906485671	0.0532800532800532
24	FIG01220476: hypothetical protein	8	0	3	7	0.00377073906485671	0.0532800532800532
25	Fructose-specific phosphocarrier protein HPr (EC 2.7.1.69) / PTS system, fructose-specific IIA component (EC 2.7.1.69)	8	0	3	7	0.00377073906485671	0.0532800532800532
26	1-phosphofructokinase (EC 2.7.1.56)	8	0	3	7	0.00377073906485671	0.0532800532800532
27	FIG00638355: hypothetical protein	8	0	3	7	0.00377073906485671	0.0532800532800532
28	Cytochrome c-type biogenesis protein DsbD, protein-disulfide reductase (EC 1.8.1.8)	8	0	3	7	0.00377073906485671	0.0532800532800532
29	Hypothetical Zinc-finger containing protein	8	0	3	7	0.00377073906485671	0.0532800532800532
30	FIG01201035: hypothetical protein	8	0	3	7	0.00377073906485671	0.0532800532800532
31	Putative membrane protein	8	0	3	7	0.00377073906485671	0.0532800532800532
32	Putative GTP-binding protein YdgA	8	0	3	7	0.00377073906485671	0.0532800532800532
33	Succinylarginine dihydrolase (EC 3.5.3.23)	8	0	3	7	0.00377073906485671	0.0532800532800532
34	GTPase (EC 3.6.1.-)	7	1	1	9	0.0018510900863842	0.0419580419580419
35	DNA mismatch repair protein MutL	7	1	2	8	0.00761003702180172	0.0997556660207262
36	Membrane-bound lytic murein transglycosylase C precursor (EC 3.2.1.-)	6	2	0	10	0.00150829562594268	0.0349154391707583
37	Putative alpha helix chain	6	2	0	10	0.00150829562594268	0.0349154391707583
38	Twitching motility protein PilT	6	2	0	10	0.00150829562594268	0.0349154391707583
39	Failed to assign function	6	2	0	10	0.00150829562594268	0.0349154391707583
40	Lactaldehyde reductase (EC 1.1.1.77)	6	2	0	10	0.00150829562594268	0.0349154391707583
41	ATP synthase beta chain (EC 3.6.3.14)	6	2	0	10	0.00150829562594268	0.0349154391707583
42	DNA ligase (EC 6.5.1.2), LigB	6	2	0	10	0.00150829562594268	0.0349154391707583
43	L-threonine 3-dehydrogenase (EC 1.1.1.103)	6	2	0	10	0.00150829562594268	0.0349154391707583
44	Cation transport regulator chaB	6	2	0	10	0.00150829562594268	0.0349154391707583
45	Protein SseB	6	2	0	10	0.00150829562594268	0.0349154391707583
46	Phosphoserine phosphatase (EC 3.1.3.3)	6	2	0	10	0.00150829562594268	0.0349154391707583
47	Failed to assign function	6	2	0	10	0.00150829562594268	0.0349154391707583
48	Chorismate mutase I (EC 5.4.99.5) / Cyclohexadienyl dehydrogenase (EC 1.3.1.12)(EC 1.3.1.43)	6	2	0	10	0.00150829562594268	0.0349154391707583
49	3-dehydroquinate synthase (EC 4.2.3.4)	6	2	0	10	0.00150829562594268	0.0349154391707583
50	Signal recognition particle receptor protein FtsY (=alpha subunit) (TC 3.A.5.1.1)	6	2	0	10	0.00150829562594268	0.0349154391707583
51	Cell division protein FtsX	6	2	0	10	0.00150829562594268	0.0349154391707583
52	Cytoplasmic axial filament protein CafA and Ribonuclease G (EC 3.1.4.-)	6	2	0	10	0.00150829562594268	0.0349154391707583
53	Failed to assign function	6	2	0	10	0.00150829562594268	0.0349154391707583
54	FUSARIC ACID RESISTANCE PROTEIN FUSB / FUSARIC ACID RESISTANCE PROTEIN FUSC	6	2	0	10	0.00150829562594268	0.0349154391707583
55	3-deoxy-D-manno-octulosonate 8-phosphate phosphatase (EC 3.1.3.45)	6	2	0	10	0.00150829562594268	0.0349154391707583
56	PTS system, N-acetylgalactosamine-specific IIB component (EC 2.7.1.69)	6	2	0	10	0.00150829562594268	0.0349154391707583
57	Predicted oxidoreductases (related to aryl-alcohol dehydrogenases)	6	2	0	10	0.00150829562594268	0.0349154391707583
58	Glycogen debranching enzyme (EC 3.2.1.-)	6	2	0	10	0.00150829562594268	0.0349154391707583
59	Glycogen synthase, ADP-glucose transglucosylase (EC 2.4.1.21)	6	2	0	10	0.00150829562594268	0.0349154391707583
60	Putative HTH-type transcriptional regulator ybaO	6	2	0	10	0.00150829562594268	0.0349154391707583
61	Adenine phosphoribosyltransferase (EC 2.4.2.7)	6	2	0	10	0.00150829562594268	0.0349154391707583
62	Adenylate kinase (EC 2.7.4.3)	6	2	0	10	0.00150829562594268	0.0349154391707583
63	AsmA protein	6	2	0	10	0.00150829562594268	0.0349154391707583
64	Failed to assign function	6	2	0	10	0.00150829562594268	0.0349154391707583
65	N-acetylglucosamine-6P-responsive transcriptional repressor NagC, ROK family	6	2	0	10	0.00150829562594268	0.0349154391707583
66	Putative exported protein	6	2	0	10	0.00150829562594268	0.0349154391707583
67	Molybdenum transport ATP-binding protein ModC (TC 3.A.1.8.1)	6	2	0	10	0.00150829562594268	0.0349154391707583
68	tRNA pseudouridine synthase A (EC 4.2.1.70)	6	2	0	10	0.00150829562594268	0.0349154391707583
69	Histidine ABC transporter, permease protein HisQ (TC 3.A.1.3.1)	6	2	0	10	0.00150829562594268	0.0349154391707583
70	Succinate dehydrogenase flavoprotein subunit (EC 1.3.99.1)	6	2	0	10	0.00150829562594268	0.0349154391707583
71	Transport ATP-binding protein CydC	6	2	0	10	0.00150829562594268	0.0349154391707583
72	Predicted ATP-dependent endonuclease of the OLD family, YbjD subgroup	6	2	0	10	0.00150829562594268	0.0349154391707583
73	Mn-dependent transcriptional regulator MntR	6	2	0	10	0.00150829562594268	0.0349154391707583
74	Ureidoglycolate dehydrogenase (EC 1.1.1.154)	6	2	0	10	0.00150829562594268	0.0349154391707583
75	Vitamin B12 ABC transporter, permease component BtuC	6	2	0	10	0.00150829562594268	0.0349154391707583
76	Failed to assign function	6	2	0	10	0.00150829562594268	0.0349154391707583
77	Aldose 1-epimerase family protein YeaD	6	2	0	10	0.00150829562594268	0.0349154391707583
78	Cob(I)alamin adenosyltransferase (EC 2.5.1.17)	6	2	0	10	0.00150829562594268	0.0349154391707583
79	Fructose repressor FruR, LacI family	6	2	1	9	0.0090497737556561	0.113174182139699
80	Thiamin ABC transporter, substrate-binding component	6	2	1	9	0.0090497737556561	0.113174182139699
81	L-ribulose-5-phosphate 4-epimerase (EC 5.1.3.4)	6	2	1	9	0.0090497737556561	0.113174182139699
82	Failed to assign function	6	2	1	9	0.0090497737556561	0.113174182139699
83	Ethanolamine operon regulatory protein	5	3	0	10	0.00653594771241829	0.086720867208672
84	ABC transporter, periplasmic spermidine putrescine-binding protein PotD (TC 3.A.1.11.1)	5	3	0	10	0.00653594771241829	0.086720867208672
85	Acetylornithine aminotransferase (EC 2.6.1.11) / N-succinyl-L,L- diaminopimelate aminotransferase (EC 2.6.1.17)	5	3	0	10	0.00653594771241829	0.086720867208672
86	Putative transport protein	5	3	0	10	0.00653594771241829	0.086720867208672
87	Lactam utilization protein LamB	5	3	0	10	0.00653594771241829	0.086720867208672
Analysis of overrepresented core gene variants in stx1 positive O26 in HUS-group 2
CDS	Function MyRAST	G1_yes	G1_no	G2_yes	G2_no	P-value Raw	FDR
1	3-deoxy-D-manno-octulosonate 8-phosphate phosphatase (EC 3.1.3.45)	0	8	10	0	1	1
2	Transport ATP-binding protein CydC	1	7	10	0	1	1
3	Ureidoglycolate dehydrogenase (EC 1.1.1.154)	2	6	10	0	1	1
4	Protein SseB	2	6	10	0	1	1
5	Failed to assign function	2	6	10	0	1	1
6	Failed to assign function	2	6	10	0	1	1
7	Twitching motility protein PilT	2	6	10	0	1	1
8	Putative alpha helix chain	2	6	10	0	1	1
9	Membrane-bound lytic murein transglycosylase C precursor (EC 3.2.1.-)	2	6	10	0	1	1
10	Cob(I)alamin adenosyltransferase (EC 2.5.1.17)	2	6	10	0	1	1
11	Lactaldehyde reductase (EC 1.1.1.77)	2	6	10	0	1	1
12	N-acetylglucosamine-6P-responsive transcriptional repressor NagC, ROK family	2	6	10	0	1	1
13	Failed to assign function	2	6	10	0	1	1
14	Vitamin B12 ABC transporter, permease component BtuC	2	6	10	0	1	1
15	Failed to assign function	2	6	10	0	1	1
16	Succinate dehydrogenase flavoprotein subunit (EC 1.3.99.1)	2	6	10	0	1	1
17	Cation transport regulator chaB	2	6	10	0	1	1
18	Histidine ABC transporter, permease protein HisQ (TC 3.A.1.3.1)	2	6	10	0	1	1
19	3-dehydroquinate synthase (EC 4.2.3.4)	2	6	10	0	1	1
20	Signal recognition particle receptor protein FtsY (=alpha subunit) (TC 3.A.5.1.1)	2	6	10	0	1	1
21	Cell division protein FtsX	2	6	10	0	1	1
22	Glycogen debranching enzyme (EC 3.2.1.-)	2	6	10	0	1	1
23	Glycogen synthase, ADP-glucose transglucosylase (EC 2.4.1.21)	2	6	10	0	1	1
24	Mn-dependent transcriptional regulator MntR	2	6	10	0	1	1
25	Predicted oxidoreductases (related to aryl-alcohol dehydrogenases)	2	6	10	0	1	1
26	PTS system, N-acetylgalactosamine-specific IIB component (EC 2.7.1.69)	2	6	10	0	1	1
27	Aldose 1-epimerase family protein YeaD	2	6	10	0	1	1
28	ATP synthase beta chain (EC 3.6.3.14)	2	6	10	0	1	1
29	FUSARIC ACID RESISTANCE PROTEIN FUSB / FUSARIC ACID RESISTANCE PROTEIN FUSC	2	6	10	0	1	1
30	Cytoplasmic axial filament protein CafA and Ribonuclease G (EC 3.1.4.-)	2	6	10	0	1	1
31	Chorismate mutase I (EC 5.4.99.5) / Cyclohexadienyl dehydrogenase (EC 1.3.1.12)(EC 1.3.1.43)	2	6	10	0	1	1
32	Adenine phosphoribosyltransferase (EC 2.4.2.7)	2	6	10	0	1	1
33	Adenylate kinase (EC 2.7.4.3)	2	6	10	0	1	1
34	AsmA protein	2	6	10	0	1	1
35	Predicted ATP-dependent endonuclease of the OLD family, YbjD subgroup	2	6	10	0	1	1
36	Putative exported protein	2	6	10	0	1	1
37	Molybdenum transport ATP-binding protein ModC (TC 3.A.1.8.1)	2	6	10	0	1	1
38	Phosphoserine phosphatase (EC 3.1.3.3)	2	6	10	0	1	1
39	DNA ligase (EC 6.5.1.2), LigB	2	6	10	0	1	1
40	L-threonine 3-dehydrogenase (EC 1.1.1.103)	2	6	10	0	1	1
41	Putative HTH-type transcriptional regulator ybaO	2	6	10	0	1	1
42	Ethanolamine operon regulatory protein	3	5	10	0	1	1
43	ABC transporter, periplasmic spermidine putrescine-binding protein PotD (TC 3.A.1.11.1)	3	5	10	0	1	1
44	Putative transport protein	3	5	10	0	1	1
45	Failed to assign function	3	5	10	0	1	1
46	Lactam utilization protein LamB	3	5	10	0	1	1
47	GTPase (EC 3.6.1.-)	1	7	9	1	0.999977147035971	1
48	tRNA pseudouridine synthase A (EC 4.2.1.70)	2	6	9	1	0.999748617395676	1
49	Failed to assign function	2	6	9	1	0.999748617395676	1
50	TldD protein, part of proposed TldE/TldD proteolytic complex (PMID 12029038)	2	6	9	1	0.999748617395676	1
51	Fructose repressor FruR, LacI family	2	6	9	1	0.999748617395676	1
52	Thiamin ABC transporter, substrate-binding component	2	6	9	1	0.999748617395676	1
53	Multidrug resistance protein A	0	8	8	2	1	1
54	DNA mismatch repair protein MutL	0	8	8	2	1	1
55	Aspartate ammonia-lyase (EC 4.3.1.1)	0	8	8	2	1	1
56	D-alanine--D-alanine ligase B (EC 6.3.2.4)	0	8	8	2	1	1
57	DNA recombination and repair protein RecO	0	8	7	3	1	1
58	Proposed peptidoglycan lipid II flippase MurJ	0	8	7	3	1	1
59	Dihydroorotase (EC 3.5.2.3)	0	8	7	3	1	1
60	FIG00638355: hypothetical protein	0	8	7	3	1	1
61	Putative GTP-binding protein YdgA	0	8	7	3	1	1
62	Putative membrane protein	0	8	7	3	1	1
63	Cytochrome c-type biogenesis protein DsbD, protein-disulfide reductase (EC 1.8.1.8)	0	8	7	3	1	1
64	FIG01201035: hypothetical protein	0	8	7	3	1	1
65	Nickel transport system permease protein NikB (TC 3.A.1.5.3)	0	8	7	3	1	1
66	Hypothetical Zinc-finger containing protein	0	8	7	3	1	1
67	FIG01220476: hypothetical protein	0	8	7	3	1	1
68	ATP-dependent DNA helicase Rep	0	8	7	3	1	1
69	regulator of length of O-antigen component of lipopolysaccharide chains	0	8	7	3	1	1
70	Adenylate cyclase (EC 4.6.1.1)	0	8	7	3	1	1
71	Uncharacterized protein YhaL	0	8	7	3	1	1
72	FIG006303: protein yraQ	0	8	7	3	1	1
73	Fructose-specific phosphocarrier protein HPr (EC 2.7.1.69) / PTS system, fructose-specific IIA component (EC 2.7.1.69)	0	8	7	3	1	1
74	Succinylarginine dihydrolase (EC 3.5.3.23)	0	8	7	3	1	1
75	tRNA uridine 5-carboxymethylaminomethyl modification enzyme GidA	0	8	7	3	1	1
76	Rod shape-determining protein MreC	0	8	7	3	1	1
77	Failed to assign function	0	8	7	3	1	1
78	Hydrogenase maturation factor HoxO/HyaE	0	8	7	3	1	1
79	Aspartokinase (EC 2.7.2.4)	0	8	7	3	1	1
80	Exodeoxyribonuclease I (EC 3.1.11.1)	0	8	7	3	1	1
81	Ribosomal RNA small subunit methyltransferase C (EC 2.1.1.52)	0	8	7	3	1	1
82	DNA-directed RNA polymerase beta' subunit (EC 2.7.7.6)	0	8	7	3	1	1
83	Preprotein translocase subunit SecE (TC 3.A.5.1.1)	0	8	7	3	1	1

## Sheet: Table S11
Table S11. Analysis of core genome variants in HUS-associated STEC of serogroup O26 in HUS-group 2 (n=5, G1) compared to non-HUS STEC of serogroup O26 in HUS-group 2 (n=13, G2)
List of overrepresented core gene variants in HUS-associated O26 in HUS-group 2
CDS	Function MyRAST	G1_yes	G1_no	G2_yes	G2_no	P-value Raw	FDR
1	Proofreading thioesterase in enterobactin biosynthesis EntH	5	0	4	9	0.0147058823529412	1
2	Failed to assign function	5	0	5	8	0.0294117647058824	1
3	Fe-S-cluster-containing hydrogenase components 2	5	0	5	8	0.0294117647058824	1
4	Multidrug resistance protein A	5	0	5	8	0.0294117647058824	1
5	Aspartate ammonia-lyase (EC 4.3.1.1)	5	0	5	8	0.0294117647058824	1
6	Exodeoxyribonuclease I (EC 3.1.11.1)	5	0	5	8	0.0294117647058824	1
7	FIG01220476: hypothetical protein	5	0	6	7	0.053921568627451	1
8	Hypothetical Zinc-finger containing protein	5	0	6	7	0.053921568627451	1
9	Adenylate cyclase (EC 4.6.1.1)	5	0	6	7	0.053921568627451	1
10	regulator of length of O-antigen component of lipopolysaccharide chains	5	0	6	7	0.053921568627451	1
11	ATP-dependent DNA helicase Rep	5	0	6	7	0.053921568627451	1
12	Exodeoxyribonuclease V gamma chain (EC 3.1.11.5)	5	0	6	7	0.053921568627451	1
13	Cytochrome c-type biogenesis protein DsbD, protein-disulfide reductase (EC 1.8.1.8)	5	0	6	7	0.053921568627451	1
14	DNA recombination and repair protein RecO	5	0	6	7	0.053921568627451	1
15	Succinylarginine dihydrolase (EC 3.5.3.23)	5	0	6	7	0.053921568627451	1
16	Putative membrane protein	5	0	6	7	0.053921568627451	1
17	Putative GTP-binding protein YdgA	5	0	6	7	0.053921568627451	1
18	Uncharacterized protein YhaL	5	0	6	7	0.053921568627451	1
19	FIG006303: protein yraQ	5	0	6	7	0.053921568627451	1
20	Ribosomal RNA small subunit methyltransferase C (EC 2.1.1.52)	5	0	6	7	0.053921568627451	1
21	1-phosphofructokinase (EC 2.7.1.56)	5	0	6	7	0.053921568627451	1
22	Fructose-specific phosphocarrier protein HPr (EC 2.7.1.69) / PTS system, fructose-specific IIA component (EC 2.7.1.69)	5	0	6	7	0.053921568627451	1
23	Preprotein translocase subunit SecE (TC 3.A.5.1.1)	5	0	6	7	0.053921568627451	1
24	DNA-directed RNA polymerase beta' subunit (EC 2.7.7.6)	5	0	6	7	0.053921568627451	1
25	Biotin sulfoxide reductase (EC 1.-.-.-)	5	0	6	7	0.053921568627451	1
26	Nickel transport system permease protein NikB (TC 3.A.1.5.3)	5	0	6	7	0.053921568627451	1
27	Dihydroorotase (EC 3.5.2.3)	5	0	6	7	0.053921568627451	1
28	Proposed peptidoglycan lipid II flippase MurJ	5	0	6	7	0.053921568627451	1
29	FIG01201035: hypothetical protein	5	0	6	7	0.053921568627451	1
30	tRNA uridine 5-carboxymethylaminomethyl modification enzyme GidA	5	0	6	7	0.053921568627451	1
31	FIG00638355: hypothetical protein	5	0	6	7	0.053921568627451	1
32	Aspartokinase (EC 2.7.2.4)	5	0	6	7	0.053921568627451	1
33	Cell division trigger factor (EC 5.2.1.8)	5	0	6	7	0.053921568627451	1
34	Hydrogenase maturation factor HoxO/HyaE	5	0	6	7	0.053921568627451	1
35	Failed to assign function	5	0	6	7	0.053921568627451	1
36	Rod shape-determining protein MreC	5	0	6	7	0.053921568627451	1
37	Dihydrolipoamide succinyltransferase component (E2) of 2-oxoglutarate dehydrogenase complex (EC 2.3.1.61)	5	0	7	6	0.0924369747899159	1
38	Transaldolase (EC 2.2.1.2)	5	0	7	6	0.0924369747899159	1
39	Lipid A biosynthesis (KDO) 2-(lauroyl)-lipid IVA acyltransferase (EC 2.3.1.-)	5	0	7	6	0.0924369747899159	1
40	Failed to assign function	5	0	7	6	0.0924369747899159	1
41	Thiazole biosynthesis protein ThiG	5	0	7	6	0.0924369747899159	1
42	Transcriptional regulatory protein UhpA	5	0	7	6	0.0924369747899159	1
43	Respiratory nitrate reductase beta chain (EC 1.7.99.4)	4	1	2	11	0.0217086834733893	1
44	Hypothetical MFS-type transporter protein YcaD	4	1	2	11	0.0217086834733893	1
45	L-ribulose-5-phosphate 4-epimerase (EC 5.1.3.4)	4	1	3	10	0.0473856209150326	1
46	Failed to assign function	4	1	3	10	0.0473856209150326	1
47	Glucarate dehydratase (EC 4.2.1.40)	4	1	4	9	0.0882352941176471	1
48	GTPase (EC 3.6.1.-)	4	1	4	9	0.0882352941176471	1
49	Failed to assign function	4	1	4	9	0.0882352941176471	1
50	Failed to assign function	3	2	1	12	0.0441176470588235	1
51	Homolog of E. coli HemX protein	3	2	2	11	0.0987394957983192	1
52	Lactam utilization protein LamB	3	2	2	11	0.0987394957983192	1
53	Ethanolamine operon regulatory protein	3	2	2	11	0.0987394957983192	1
54	Putative transport protein	3	2	2	11	0.0987394957983192	1
55	ABC transporter, periplasmic spermidine putrescine-binding protein PotD (TC 3.A.1.11.1)	3	2	2	11	0.0987394957983192	1
56	Molybdopterin biosynthesis Mog protein, molybdochelatase	2	3	0	13	0.0653594771241829	1
57	Arabinose operon regulatory protein	2	3	0	13	0.0653594771241829	1
58	Acetolactate synthase small subunit (EC 2.2.1.6)	2	3	0	13	0.0653594771241829	1
59	Redox-sensing transcriptional regulator QorR	2	3	0	13	0.0653594771241829	1
60	Methylglyoxal reductase, acetol producing (EC 1.1.1.-) / 2,5-diketo-D- gluconic acid reductase B (EC 1.1.1.274)	2	3	0	13	0.0653594771241829	1
61	Failed to assign function	2	3	0	13	0.0653594771241829	1
62	4-deoxy-L-threo-5-hexosulose-uronate ketol-isomerase (EC 5.3.1.17)	2	3	0	13	0.0653594771241829	1
63	Transaldolase (EC 2.2.1.2)	2	3	0	13	0.0653594771241829	1
64	RND efflux system, inner membrane transporter CmeB	2	3	0	13	0.0653594771241829	1
65	Failed to assign function	2	3	0	13	0.0653594771241829	1
66	N-ethylmaleimide reductase (EC 1.-.-.-)	2	3	0	13	0.0653594771241829	1
67	Haemolysin expression modulating protein paralog	2	3	0	13	0.0653594771241829	1
68	putative endopeptidase	2	3	0	13	0.0653594771241829	1
69	UTP--glucose-1-phosphate uridylyltransferase (EC 2.7.7.9)	2	3	0	13	0.0653594771241829	1
70	Galactose/methyl galactoside ABC transport system, permease protein MglC (TC 3.A.1.2.3)	2	3	0	13	0.0653594771241829	1
71	Excinuclease ABC subunit B	2	3	0	13	0.0653594771241829	1
72	Two-component system response regulator OmpR	2	3	0	13	0.0653594771241829	1
73	Nickel transport ATP-binding protein NikE (TC 3.A.1.5.3)	2	3	0	13	0.0653594771241829	1
74	RNA polymerase sigma factor RpoH	2	3	0	13	0.0653594771241829	1
75	Aspartate aminotransferase (EC 2.6.1.1)	2	3	0	13	0.0653594771241829	1
76	ClpB protein	2	3	0	13	0.0653594771241829	1
77	Thiamine-monophosphate kinase (EC 2.7.4.16)	2	3	0	13	0.0653594771241829	1
78	Alkaline phosphatase (EC 3.1.3.1)	2	3	0	13	0.0653594771241829	1
79	Failed to assign function	2	3	0	13	0.0653594771241829	1
80	ATP-dependent DNA helicase RecG (EC 3.6.1.-)	2	3	0	13	0.0653594771241829	1
81	Guanylate kinase (EC 2.7.4.8)	2	3	0	13	0.0653594771241829	1
82	Aspartokinase (EC 2.7.2.4) / Homoserine dehydrogenase (EC 1.1.1.3)	2	3	0	13	0.0653594771241829	1
83	Cytochrome c-type protein NapC	2	3	0	13	0.0653594771241829	1
84	3-deoxy-D-manno-octulosonate 8-phosphate phosphatase (EC 3.1.3.45)	2	3	0	13	0.0653594771241829	1
Analysis of overrepresented core gene variants in non-HUS STEC of serogroup O26 in HUS-group 2
CDS	Function MyRAST	G1_yes	G1_no	G2_yes	G2_no	P-value Raw	FDR
1	4-deoxy-L-threo-5-hexosulose-uronate ketol-isomerase (EC 5.3.1.17)	3	2	13	0	1	1
2	Redox-sensing transcriptional regulator QorR	3	2	13	0	1	1
3	Aspartate aminotransferase (EC 2.6.1.1)	3	2	13	0	1	1
4	Cytochrome c-type protein NapC	3	2	13	0	1	1
5	Galactose/methyl galactoside ABC transport system, permease protein MglC (TC 3.A.1.2.3)	3	2	13	0	1	1
6	Failed to assign function	3	2	13	0	1	1
7	Alkaline phosphatase (EC 3.1.3.1)	3	2	13	0	1	1
8	Thiamine-monophosphate kinase (EC 2.7.4.16)	3	2	13	0	1	1
9	Haemolysin expression modulating protein	3	2	13	0	1	1
10	N-ethylmaleimide reductase (EC 1.-.-.-)	3	2	13	0	1	1
11	Failed to assign function	3	2	13	0	1	1
12	UTP--glucose-1-phosphate uridylyltransferase (EC 2.7.7.9)	3	2	13	0	1	1
13	Failed to assign function	3	2	13	0	1	1
14	Two-component system response regulator OmpR	3	2	13	0	1	1
15	Nickel transport ATP-binding protein NikE (TC 3.A.1.5.3)	3	2	13	0	1	1
16	RNA polymerase sigma factor RpoH	3	2	13	0	1	1
17	Guanylate kinase (EC 2.7.4.8)	3	2	13	0	1	1
18	ATP-dependent DNA helicase RecG (EC 3.6.1.-)	3	2	13	0	1	1
19	ClpB protein	3	2	13	0	1	1
20	Molybdopterin biosynthesis Mog protein, molybdochelatase	3	2	13	0	1	1
21	Acetolactate synthase small subunit (EC 2.2.1.6)	3	2	13	0	1	1
22	Arabinose operon regulatory protein	3	2	13	0	1	1
23	Excinuclease ABC subunit B	3	2	13	0	1	1
24	Methylglyoxal reductase, acetol producing (EC 1.1.1.-) / 2,5-diketo-D- gluconic acid reductase B (EC 1.1.1.274)	3	2	13	0	1	1
25	Hypothetical MFS-type transporter protein YcaD	1	4	11	2	0.999299719887955	1
26	Ethanolamine operon regulatory protein	2	3	11	2	0.992296918767507	1
27	Lactam utilization protein LamB	2	3	11	2	0.992296918767507	1
28	Homolog of E. coli HemX protein	2	3	11	2	0.992296918767507	1
29	Putative transport protein	2	3	11	2	0.992296918767507	1
30	ABC transporter, periplasmic spermidine putrescine-binding protein PotD (TC 3.A.1.11.1)	2	3	11	2	0.992296918767507	1
31	Failed to assign function	2	3	11	2	0.992296918767507	1
32	3-deoxy-D-manno-octulosonate 8-phosphate phosphatase (EC 3.1.3.45)	0	5	10	3	1	1
33	Transport ATP-binding protein CydC	1	4	10	3	0.997549019607843	1
34	Proofreading thioesterase in enterobactin biosynthesis EntH	0	5	9	4	1	1
35	Glucarate dehydratase (EC 4.2.1.40)	1	4	9	4	0.993464052287582	1
36	Transaldolase (EC 2.2.1.2)	1	4	9	4	0.993464052287582	1
37	GTPase (EC 3.6.1.-)	1	4	9	4	0.993464052287582	1
38	Failed to assign function	1	4	9	4	0.993464052287582	1
39	Failed to assign function	1	4	9	4	0.993464052287582	1
40	Multidrug resistance protein A	0	5	8	5	1	1
41	Fe-S-cluster-containing hydrogenase components 2	0	5	8	5	1	1
42	D-alanine--D-alanine ligase B (EC 6.3.2.4)	0	5	8	5	1	1
43	DNA mismatch repair protein MutL	0	5	8	5	1	1
44	Aspartate ammonia-lyase (EC 4.3.1.1)	0	5	8	5	1	1
45	DNA recombination and repair protein RecO	0	5	7	6	1	1
46	FIG01201035: hypothetical protein	0	5	7	6	1	1
47	Hydrogenase maturation factor HoxO/HyaE	0	5	7	6	1	1
48	Fructose-specific phosphocarrier protein HPr (EC 2.7.1.69) / PTS system, fructose-specific IIA component (EC 2.7.1.69)	0	5	7	6	1	1
49	Putative GTP-binding protein YdgA	0	5	7	6	1	1
50	Putative membrane protein	0	5	7	6	1	1
51	Hypothetical Zinc-finger containing protein	0	5	7	6	1	1
52	ATP-dependent DNA helicase Rep	0	5	7	6	1	1
53	regulator of length of O-antigen component of lipopolysaccharide chains	0	5	7	6	1	1
54	Adenylate cyclase (EC 4.6.1.1)	0	5	7	6	1	1
55	Failed to assign function	0	5	7	6	1	1
56	Rod shape-determining protein MreC	0	5	7	6	1	1
57	Preprotein translocase subunit SecE (TC 3.A.5.1.1)	0	5	7	6	1	1
58	DNA-directed RNA polymerase beta' subunit (EC 2.7.7.6)	0	5	7	6	1	1
59	Nickel transport system permease protein NikB (TC 3.A.1.5.3)	0	5	7	6	1	1
60	Uncharacterized protein YhaL	0	5	7	6	1	1
61	FIG006303: protein yraQ	0	5	7	6	1	1
62	FIG01220476: hypothetical protein	0	5	7	6	1	1
63	Exodeoxyribonuclease I (EC 3.1.11.1)	0	5	7	6	1	1
64	Ribosomal RNA small subunit methyltransferase C (EC 2.1.1.52)	0	5	7	6	1	1
65	Dihydroorotase (EC 3.5.2.3)	0	5	7	6	1	1
66	Proposed peptidoglycan lipid II flippase MurJ	0	5	7	6	1	1
67	FIG00638355: hypothetical protein	0	5	7	6	1	1
68	tRNA uridine 5-carboxymethylaminomethyl modification enzyme GidA	0	5	7	6	1	1
69	Cytochrome c-type biogenesis protein DsbD, protein-disulfide reductase (EC 1.8.1.8)	0	5	7	6	1	1
70	Aspartokinase (EC 2.7.2.4)	0	5	7	6	1	1
71	Succinylarginine dihydrolase (EC 3.5.3.23)	0	5	7	6	1	1
72	Transaldolase (EC 2.2.1.2)	0	5	6	7	1	1
73	Dihydrolipoamide succinyltransferase component (E2) of 2-oxoglutarate dehydrogenase complex (EC 2.3.1.61)	0	5	6	7	1	1
74	1-phosphofructokinase (EC 2.7.1.56)	0	5	6	7	1	1
75	Cell division trigger factor (EC 5.2.1.8)	0	5	6	7	1	1
76	Thiazole biosynthesis protein ThiG	0	5	6	7	1	1
77	Failed to assign function	0	5	6	7	1	1
78	Transcriptional regulatory protein UhpA	0	5	6	7	1	1
