# Supplementary material for: Comparative Genomics to Delineate Pathogenic Potential in Non-O157 Shiga Toxin-Producing Escherichia coli (STEC) from Patients with and without Haemolytic Uremic Syndrome (HUS) in Norway
Source: PLoS One. 2014 Oct 31;9(10):e111788. doi: 10.1371/journal.pone.0111788 (PMC4216125; doi:10.1371/journal.pone.0111788)
Supplement: File S3 — Contains Tables S12–S15. Analysis of genes present in HUS- and non-HUS-strains from the same outbreaks. (XLSX) [file pone.0111788.s005.xlsx]

## Sheet: Table S12
Table S12. An overview of unique genes in strains from the same outbreaks
Strain	Unique genes	Serotype	Clinic
FHI4	179	O26	HUS
FHI3	377	O26	Unknown
FHI48	153	O121	HUS
FHI43	41	O121	Gastroenteritis
FHI62	41	O121	Gastroenteritis
FHI58	54	O145	HUS
FHI63	54	O145	HUS
St. Olav104	506	O145	Asymptomatic

## Sheet: Table S13
Table S13. Analysis of genes differently present in strain FHI4 from a HUS-patient and FHI3 from the patient's mother
Unique genes present in FHI4
Contig Id	Start	Stop	Length	Type	Function myRAST	Function Blast2GO	Hit Accession	E-value
NODE_0	116	3	113	cds	Failed to assign function	escherichia coli chi7122 chi7122 genomic chromosome chi7122	WP_001701179	2.57266E-15
NODE_0	2847	2137	710	cds	Glutamate Aspartate transport system permease protein GltJ (TC 3.A.1.3.4)	amino abc permease 3-tm his glu gln arg opine family domain protein	YP_001460069	3.63364E-146
NODE_0	3860	2973	887	cds	Mobile element protein	integrase core domain protein	WP_001345376	0.0
NODE_0	162509	162165	344	cds	Threonine catabolic operon transcriptional activator TdcR	dna-binding transcriptional activator	YP_002388603	5.71087E-68
NODE_0	460086	460292	206	cds	Failed to assign function	hypothetical protein	WP_000151767	1.76496E-31
NODE_1	31228	30917	311	cds	Failed to assign function	cell surface protein	WP_024181921	2.05352E-64
NODE_1	257301	257732	431	cds	Mobile element protein	transposase	YP_003229545	1.11252E-104
NODE_1	305974	304661	1313	cds	Phage tail fiber protein	tail fiber protein	WP_000279017	9.02479E-134
NODE_1	307656	306706	950	cds	Phage tail fiber protein	fibronectin type iii family protein	WP_001432888	9.91113E-152
NODE_1	317606	317103	503	cds	Failed to assign function	tail assembly protein	WP_001408918	5.41731E-77
NODE_1	321902	321057	845	cds	Phage tail length tape-measure protein 1	tail protein	WP_001369645	6.56965E-177
NODE_1	350333	351118	785	cds	Recombinational DNA repair protein RecT (prophage associated)	phage recombination protein bet	NP_049474	0.0
NODE_1	531656	530790	866	cds	Mobile element protein	integrase core domain protein	WP_000878222	0.0
NODE_1	599536	601008	1472	cds	Betaine aldehyde dehydrogenase (EC 1.2.1.8)	betaine aldehyde dehydrogenase	YP_003227432	0.0
NODE_1	708180	707833	347	cds	Mobile element protein	transposase dde domain partial	WP_001307055	2.91539E-79
NODE_1	712770	710149	2621	cds	core protein	type iv secretion protein rhs	WP_000509077	0.0
NODE_1	737612	737286	326	cds	membrane protein, putative	hypothetical protein, partial	WP_001295789	3.70754E-52
NODE_10	1012	1464	452	cds	Phage tail fiber protein	tail fiber protein	WP_001372101	2.22495E-27
NODE_10	127533	127279	254	cds	putative excisionase	excisionase	WP_001193435	9.09441E-51
NODE_10	132265	131441	824	cds	FIG00642676: hypothetical protein	phage protein	WP_000081322	0.0
NODE_10	132692	132330	362	cds	FIG00638873: hypothetical protein	hypothetical protein ETEC_0272	YP_006113858	2.55617E-79
NODE_10	137726	138379	653	cds	Failed to assign function	phage n-6-adenine-methyltransferase	WP_001312296	4.79369E-160
NODE_10	145928	146632	704	cds	Mobile element protein	yjhs protein	WP_000298067	2.84431E-144
NODE_11	7777	9090	1313	cds	Phage tail fiber protein	tail fiber protein	YP_003230104	6.28092E-126
NODE_11	144746	144979	233	cds	hypothetical protein	phage protein	NP_287504	1.65407E-47
NODE_11	145364	144957	407	cds	hypothetical protein	conserved protein	NP_287505	7.29541E-86
NODE_11	146649	146242	407	cds	putative regulator; Regulation (Phage or Prophage Related)	helix-turn-helix family protein	WP_024216105	1.09424E-69
NODE_11	146726	146953	227	cds	Putative regulator of cell division encoded by prophage CP-933O	transcriptional repressor of cell division inhibition protein	NP_287509	9.32609E-43
NODE_11	146937	147488	551	cds	unknown protein encoded by prophage CP-933O	ydfx	YP_003228819	5.19611E-127
NODE_11	147460	148500	1040	cds	Primosomal protein I	primosomal protein	NP_287511	0.0
NODE_11	150581	151339	758	cds	Putative intestinal colonization factor encoded by prophage CP-933O	major antigenic peptide peb3	NP_287515	1.15934E-166
NODE_11	152378	152656	278	cds	orf, conserved hypothetical protein	conserved protein	NP_309802	3.75265E-46
NODE_12	44386	43127	1259	cds	core protein	rhs repeat-associated core domain protein	WP_001564902	0.0
NODE_12	46710	47276	566	cds	hypothetical protein	hypothetical protein	WP_001395792	1.20268E-119
NODE_13	298	2	296	cds	Phage integrase	integrase	YP_003230655	1.37794E-58
NODE_13	2876	2265	611	cds	Phage EaA protein	eaa protein	WP_000207991	5.41155E-140
NODE_13	3307	2888	419	cds	Phage EaA protein	eaa protein	WP_000207994	9.80994E-80
NODE_13	113882	113232	650	cds	FIG00641471: hypothetical protein	t3ss effector protein 8	YP_003228845	9.58028E-151
NODE_13	117834	117565	269	cds	Failed to assign function	hypothetical protein Z6012	NP_287952	2.27206E-47
NODE_13	118286	118633	347	cds	Mobile element protein	transposase	NP_287956	9.29016E-75
NODE_13	118663	118920	257	cds	Mobile element protein	mutator family	WP_000343688	6.33332E-52
NODE_13	119536	118967	569	cds	orf, hypothetical protein	type iii effector	NP_287958	1.36888E-134
NODE_13	120513	119602	911	cds	FIG00639664: hypothetical protein	non-lee-encoded effector	NP_287959	0.0
NODE_13	122338	122658	320	cds	FIG00639653: hypothetical protein	nlea11 protein	WP_024230391	5.5249E-56
NODE_13	122622	123662	1040	cds	FIG00639653: hypothetical protein	nlea11 protein	WP_001342109	0.0
NODE_13	127741	127637	104	cds	Putative excisionase	hypothetical protein	WP_001432858	1.93736E-10
NODE_14	19522	19854	332	cds	Mobile element protein	transposon tn3 partial	CDK44333	1.07324E-66
NODE_14	36320	34641	1679	cds	Failed to assign function	transposase	YP_001096405	0.0
NODE_14	106627	106262	365	cds	Mobile element protein	transposase	YP_003237884	2.12894E-72
NODE_16	36264	36121	143	cds	Failed to assign function	hypothetical protein X657_0128	EWD04843	8.78991E-19
NODE_17	3	1703	1700	cds	Putative secreted effector protein	t3ss effector protein 7	WP_001453949	0.0
NODE_17	10095	9760	335	cds	Ribosomal RNA small subunit methyltransferase F (EC 2.1.1.-)	ribosomal rna small subunit methyltransferase f	WP_023567023	2.88335E-75
NODE_17	12173	12063	110	cds	Failed to assign function	upf0759 protein yece	WP_021570441	5.00756E-16
NODE_18	1301	441	860	cds	Dienelactone hydrolase and related enzymes	dienelactone hydrolase family protein	YP_002756580	0.0
NODE_18	4852	4463	389	cds	hypothetical protein	membrane protein	YP_002756604	2.29751E-42
NODE_18	5784	5119	665	cds	IncI1 plasmid conjugative transfer protein TraC	transfer protein c	WP_001370630	1.29454E-146
NODE_18	6566	5925	641	cds	IncI1 plasmid conjugative transfer NusG-type transcription antiterminator TraB	transcription antitermination factor	YP_002756602	8.64568E-152
NODE_18	18766	9266	9500	cds	Glycerophosphoryl diester phosphodiesterase (EC 3.1.4.46)	toxin b	YP_003237860	0.0
NODE_18	19326	19532	206	cds	Mobile element protein	is3 orfb	YP_003377849	8.0324E-37
NODE_18	19895	19593	302	cds	Mobile element protein	transposase	AHG10675	4.00901E-69
NODE_18	21093	20554	539	cds	Mobile element protein	transposase	WP_001443815	6.9256E-50
NODE_18	21742	21236	506	cds	Mobile element protein	integrase core domain protein	WP_001448584	3.6806E-113
NODE_18	22257	21955	302	cds	Mobile element protein	is911 orf1	WP_000464929	3.40069E-49
NODE_18	22714	22238	476	cds	Mobile element protein	transposase family protein	YP_002756593	9.15349E-106
NODE_18	23732	23256	476	cds	Mobile element protein	transposase	ADZ45187	2.07718E-73
NODE_18	24517	23762	755	cds	Mobile element protein	transposase family protein	YP_002756591	8.13809E-180
NODE_18	25670	25095	575	cds	Mobile element protein	transposase	WP_001370617	2.01656E-133
NODE_18	26417	25902	515	cds	Mobile element protein	is91 transposase	YP_002756589	2.0866E-114
NODE_18	32704	31598	1106	cds	Hexosyltransferase homolog	glycosyl transferases group 1 family protein	NP_052687	0.0
NODE_18	33525	32704	821	cds	Polysaccharide deacetylase	polysaccharide deacetylase family protein	YP_325586	0.0
NODE_18	35328	35675	347	cds	Mobile element protein	transposase r14	WP_001364163	5.05876E-72
NODE_18	45999	46229	230	cds	Virulence-associated protein vagC	antidote-toxin recognition family protein	YP_003829221	3.37153E-46
NODE_18	46241	46642	401	cds	VagD	trna -specific endonuclease	NP_863394	1.99424E-79
NODE_18	47349	46804	545	cds	FIG00241420: hypothetical protein	abc transporter nucleotide-binding protein	YP_002296005	1.8393E-125
NODE_18	47417	47719	302	cds	Mobile element protein	transposase family protein	WP_005107299	1.1101E-45
NODE_18	50366	50752	386	cds	Resolvase	site-specific recombinase	YP_002756581	3.46832E-77
NODE_2	482	3	479	cds	Mobile element protein	transposase is116 is110 is902 family protein	WP_000316846	4.96996E-109
NODE_2	229743	229252	491	cds	Z5092 protein	yeew protein	WP_000976831	1.51573E-107
NODE_2	237216	236122	1094	cds	Putative vimentin	50s ribosome-binding gtpase family partial	WP_001470670	0.0
NODE_2	237516	237244	272	cds	Putative vimentin	50s ribosome-binding gtpase family partial	WP_001511229	2.09434E-41
NODE_2	244942	243728	1214	cds	Mobile element protein	transposase	YP_006152018	0.0
NODE_2	245834	245232	602	cds	FIG00638808: hypothetical protein	conserved protein	WP_000804438	2.93805E-143
NODE_2	299630	299328	302	cds	Soluble cytochrome b562	soluble cytochrome b562	YP_003232282	1.30696E-50
NODE_2	302176	301970	206	cds	Soluble cytochrome b562	inner membrane protein yeer	WP_001405854	2.30134E-18
NODE_2	335829	336380	551	cds	Mobile element protein	is609 transposase	YP_003232248	1.63246E-135
NODE_2	407748	406129	1619	cds	Mobile element protein	transposase	YP_003232177	0.0
NODE_20	7864	8076	212	cds	FIG01046738: hypothetical protein	post-segregation killing protein	WP_001297820	6.56033E-44
NODE_20	12486	14705	2219	cds	involved in conjugative DNA transfer	relaxase mobilization nuclease	YP_003377894	0.0
NODE_20	16132	16473	341	cds	involved in conjugative DNA transfer	relaxase mobilization nuclease	WP_021511716	9.87063E-76
NODE_20	17014	16694	320	cds	FIG00640314: hypothetical protein	conjugal transfer protein	WP_001073806	6.58343E-50
NODE_20	23076	19174	3902	cds	Per-activated serine protease autotransporter enterotoxin EspC	serine protease espp	WP_001034095	0.0
NODE_20	23754	24017	263	cds	Mobile element protein	transposase family protein	YP_002756611	1.98034E-45
NODE_21	18349	19935	1586	cds	Failed to assign function	terminase large subunit	WP_024175621	0.0
NODE_21	20147	21337	1190	cds	Phage portal protein	portal protein	WP_023063802	0.0
NODE_23	1494	1102	392	cds	Eaa protein	conserved hypothetical plasmid protein	WP_001427476	3.76254E-80
NODE_23	1699	1436	263	cds	Failed to assign function	ygaa protein	WP_001495195	5.75066E-34
NODE_23	2894	2412	482	cds	FIG00638373: hypothetical protein	plasmid sos inhibition protein b	YP_002756733	1.7562E-112
NODE_23	7488	7264	224	cds	Mobile element protein	transposase	YP_002756741	3.7107E-43
NODE_23	7721	7473	248	cds	Mobile element protein	transposase	WP_000585967	5.75704E-51
NODE_23	7960	7721	239	cds	Mobile element protein	is629 transposase	WP_009451370	2.76575E-35
NODE_23	8848	9825	977	cds	RepFIB replication protein A	replication protein a	WP_000325436	0.0
NODE_24	4661	4170	491	cds	NgrB	gtpase	WP_021527023	8.32876E-99
NODE_25	1	156	155	cds	Failed to assign function	hypothetical protein	WP_024196141	1.41336E-20
NODE_25	526	708	182	cds	Failed to assign function	hypothetical protein	WP_023149634	3.52164E-26
NODE_25	730	1869	1139	cds	hypothetical protein	reverse transcriptase	WP_024242975	0.0
NODE_25	1874	2077	203	cds	Failed to assign function	cold shock domain family protein	WP_000427298	8.58753E-33
NODE_25	2725	2276	449	cds	Failed to assign function	jq1541hypothetical protein - salmonella typhimurium plasmid ntp16	JQ1541	1.05006E-73
NODE_25	3108	2914	194	cds	putative replication regulatory protein	rop family protein	WP_001360351	6.12583E-15
NODE_25	3393	3716	323	cds	Failed to assign function	plasmid mobilization protein	YP_002221413	2.1681E-66
NODE_27	1517	2158	641	cds	unknown protein encoded by prophage CP-933R	t3ss effector	NP_287772	1.15828E-147
NODE_27	3692	2667	1025	cds	Mobile element protein	phage integrase family protein	WP_005096324	0.0
NODE_27	3895	3692	203	cds	FIG01070140: hypothetical protein	prophage protein	WP_000067202	4.0992E-42
NODE_27	4211	3954	257	cds	Failed to assign function	exonuclease	WP_001694302	5.14047E-56
NODE_28	1534	2115	581	cds	Failed to assign function	hypothetical protein	WP_024165516	1.44747E-97
NODE_28	2275	2141	134	cds	Phage minor tail protein	tail partial	WP_001571199	2.28225E-24
NODE_3	366	1	365	cds	FIG00638423: hypothetical protein	type iii secreted effector protein	WP_001426598	4.59154E-37
NODE_3	112871	113905	1034	cds	UDP-N-acetylglucosamine 4,6-dehydratase (EC 4.2.1.-)	fnl1	YP_003229908	0.0
NODE_3	145972	146289	317	cds	Failed to assign function	hypothetical protein	WP_001430457	1.76228E-65
NODE_3	148805	148569	236	cds	FIG00639908: hypothetical protein	aec69	WP_024202074	2.86705E-20
NODE_3	167440	168156	716	cds	Mobile element protein	transposase family protein	WP_001424809	2.03764E-161
NODE_3	212194	213996	1802	cds	Putative ABC iron siderophore transporter, fused permease and ATPase domains	yersiniabactin abc transporter atp-binding protein permease	YP_003229837	0.0
NODE_3	228331	228759	428	cds	metal-dependent phosphohydrolase	phosphohydrolase	WP_001609122	7.57937E-88
NODE_3	281116	278984	2132	cds	Phage tail fiber protein	phage side tail fibrerassembly protein	YP_003229771	0.0
NODE_3	347505	347317	188	cds	Failed to assign function	hypothetical protein	WP_001242071	7.51235E-24
NODE_3	378851	379549	698	cds	Phage minor tail protein	phage minor tail protein l	YP_003221192	9.92686E-171
NODE_3	387950	388540	590	cds	Failed to assign function	t3ss effector protein 8	WP_001429305	2.30779E-137
NODE_3	483173	484912	1739	cds	core protein	rhs repeat-associated core domain protein	WP_004030074	0.0
NODE_3	525702	524302	1400	cds	Glutamate decarboxylase (EC 4.1.1.15)	glutamate decarboxylase	WP_000896043	0.0
NODE_3	540309	540635	326	cds	Mobile element protein	is629 transposase	WP_000165018	7.35469E-53
NODE_3	592227	590182	2045	cds	Dipeptidyl carboxypeptidase Dcp (EC 3.4.15.5)	peptidyl-dipeptidase dcp	YP_003229150	0.0
NODE_3	599390	599157	233	cds	Phage tail fiber assembly protein	tail fiber assembly protein	CDK56023	2.41166E-40
NODE_3	599732	599547	185	cds	Phage tail fiber assembly protein	tail fiber assembly protein	WP_024242942	9.92421E-37
NODE_3	600946	599732	1214	cds	Phage tail fiber protein	phage tail fiber repeat family protein	WP_001685797	0.0
NODE_30	1	240	239	cds	Antirestriction protein klcA	phage antirestriction protein	WP_000982319	5.63201E-52
NODE_30	1924	2109	185	cds	Z5092 protein	phage protein	YP_405943	2.02607E-35
NODE_31	1174	2	1172	cds	Phage DNA replication protein	replication-associated protein a	WP_001453088	0.0
NODE_31	1642	1238	404	cds	Phage minor capsid protein - DNA pilot protein	minor spike protein partial	WP_021402912	6.48509E-72
NODE_32	1424	1558	134	cds	Failed to assign function	hypothetical protein	WP_021548777	5.13942E-18
NODE_4	35227	36540	1313	cds	Phosphate ABC transporter, periplasmic phosphate-binding protein PstS (TC 3.A.1.7.1)	phosphate-binding protein psts	YP_006140992	0.0
NODE_4	187942	187004	938	cds	core protein	rhs family protein	WP_001347575	0.0
NODE_4	189695	188853	842	cds	core protein	rhs repeat-associated core domain protein	WP_001428338	0.0
NODE_4	337441	336275	1166	cds	core protein	type iv secretion protein rhs	WP_000059357	0.0
NODE_4	442878	443555	677	cds	Shikimate kinase I (EC 2.7.1.71)	shikimate kinase 1	NP_709163	1.34976E-146
NODE_4	490748	491230	482	cds	Translation elongation factor Tu	elongation protein tu gtp binding domain-containing protein	WP_001350818	5.97242E-83
NODE_4	491528	491932	404	cds	Translation elongation factor Tu	elongation factor partial	WP_023196752	2.13411E-85
NODE_5	1584	4427	2843	cds	Phage tail fiber protein	phage tail protein	WP_001613294	0.0
NODE_5	18546	18229	317	cds	COG3209: Rhs family protein	paar motif family protein	WP_023140043	3.46957E-68
NODE_5	24441	19705	4736	cds	Failed to assign function	type iv secretion protein rhs	WP_001289031	0.0
NODE_5	26851	24950	1901	cds	VgrG protein	rhs element vgr family protein	WP_000103160	0.0
NODE_5	119987	119247	740	cds	Glutamate Aspartate transport system permease protein GltJ (TC 3.A.1.3.4)	glutamate aspartate transport system permease gltj	YP_309609	9.70624E-166
NODE_5	166369	167802	1433	cds	core protein	protein rhsa	WP_021562708	0.0
NODE_5	265339	266940	1601	cds	Failed to assign function	phage portal lambda family	YP_003229614	0.0
NODE_6	492	1	491	cds	Failed to assign function	phage-related minor tail partial	WP_024177044	1.99099E-47
NODE_6	3688	3338	350	cds	Phage capsid and scaffold	phage head-tail adaptor	WP_001007906	3.15324E-69
NODE_6	6769	4028	2741	cds	Phage portal protein	portal protein	WP_021538399	0.0
NODE_6	8918	6981	1937	cds	Phage capsid and scaffold	phage major capsid hk97 family	WP_001210636	0.0
NODE_6	12357	12217	140	cds	hypothetical protein	protein from phage origin	WP_001433942	1.02359E-17
NODE_6	15691	15353	338	cds	Phage lysis protein S	holin	ETJ59073	6.99693E-48
NODE_6	18919	18740	179	cds	Phage protein	conserved protein	WP_000143457	1.53921E-34
NODE_6	21902	21471	431	cds	FIG00639830: hypothetical protein	tcia	WP_001432304	5.49802E-84
NODE_6	25838	25548	290	cds	Holliday junction resolvase / Crossover junction endodeoxyribonuclease rusA (EC 3.1.22.-)	endodeoxyribonuclease	WP_000904105	4.09979E-40
NODE_6	31166	30705	461	cds	Phage protein	ead ea22-like family protein	YP_003222271	2.3281E-97
NODE_6	31459	31163	296	cds	FIG00640735: hypothetical protein	conserved protein	WP_001445093	6.2525E-55
NODE_6	36377	36733	356	cds	FIG00644832: hypothetical protein	conserved protein	YP_003222282	3.98076E-81
NODE_6	207657	205786	1871	cds	Glutothione ABC transporter ATP-binding protein	glutathione import atp-binding protein	WP_009008403	0.0
NODE_6	279182	278739	443	cds	Phage tail fiber protein	prophage tail fiber family protein	WP_000216556	5.32216E-56
NODE_7	1	204	203	cds	FIG00638146: hypothetical protein	phage protein	WP_021570321	8.43822E-40
NODE_8	2602	2273	329	cds	Phage protein	membrane protein	WP_001386157	3.05312E-38
NODE_8	4140	3475	665	cds	Failed to assign function	serine threonine-protein phosphatase	NP_289188	1.15843E-168
NODE_8	9452	9288	164	cds	FIG00643006: hypothetical protein	membrane protein	WP_000352568	4.33733E-15
NODE_8	177853	177329	524	cds	Mobile element protein	transposase insf for insertion sequence is3a	WP_021548339	2.15822E-126
NODE_9	6379	6627	248	cds	Failed to assign function	integrase core domain protein	NP_286742	1.31972E-47
NODE_9	17928	17428	500	cds	Bundle-forming pilus protein BfpM	#NAME?	WP_021514533	1.89331E-114
NODE_9	18196	18041	155	cds	orf; Unknown function	conserved protein	NP_286741	2.11269E-27
NODE_9	61471	61812	341	cds	Mobile element protein	transposase family protein	NP_286685	3.70591E-68
NODE_9	71752	71213	539	cds	IncF plasmid conjugative transfer surface exclusion protein TraT	complement resistance partial	WP_024183429	1.20674E-87
NODE_9	82237	82422	185	cds	Failed to assign function	hypothetical protein	WP_021528100	3.0705E-25
NODE_9	142881	143351	470	cds	FIG00638423: hypothetical protein	tir-cytoskeleton coupling protein	BAF52034	7.33649E-48
NODE_9	146205	145861	344	cds	Phage tail fiber protein	tail fiber protein	WP_001372101	5.1844E-30
Unique genes present in FHI3
Contig Id	Start	Stop	Length	Type	Function myRAST	Function Blast2GO	Hit Accession	E-value
NODE_101	2	145	143	cds	Resolvase	phage integrase family protein	WP_001349619	1.29259E-21
NODE_108	333	73	260	cds	Failed to assign function	family transcriptional regulator	WP_001307541	9.10718E-56
NODE_109	41912	43078	1166	cds	Putative ABC iron siderophore transporter, fused permease and ATPase domains	yersiniabactin abc transporter atp-binding protein permease	WP_001429235	0.0
NODE_11	28228	28124	104	cds	Failed to assign function	abc transport membrane permease	YP_006126815	6.29891E-12
NODE_11	48191	48370	179	cds	core protein	protein partial	WP_000015117	1.75501E-23
NODE_115	120	1	119	cds	Failed to assign function	phage regulatory protein cii	WP_016232197	3.19079E-17
NODE_116	6205	5978	227	cds	Hypothetical protein yfdR	phage protein	YP_860014	2.19241E-49
NODE_121	253	2	251	cds	Failed to assign function	hypothetical protein, partial	WP_016235307	1.0941E-27
NODE_130	28387	29688	1301	cds	IncI1 plasmid conjugative transfer pilus-tip adhesin protein PilV	shufflon protein a	WP_001500355	0.0
NODE_130	30741	30607	134	cds	Failed to assign function	shufflon protein d	YP_007749304	4.61955E-7
NODE_140	181116	180472	644	cds	Phage NinI serine/threonine phosphatase	serine threonine protein partial	WP_024017475	8.65691E-78
NODE_140	181689	181303	386	cds	Protein NinG	bacteriophage lambda family protein	WP_000631012	5.70643E-36
NODE_140	187221	187015	206	cds	FIG00643006: hypothetical protein	membrane protein	WP_000352568	6.15707E-20
NODE_150	1404	1267	137	cds	Failed to assign function	pf06147 family protein	WP_001677875	2.39603E-25
NODE_156	30	257	227	cds	Failed to assign function	dsbgoxidized	WP_000074670	8.42498E-29
NODE_156	993	847	146	cds	Phage endopeptidase	endopeptidase	WP_000933212	2.2328E-26
NODE_161	534	1	533	cds	Mobile element protein	integrase core domain partial	WP_001467623	3.6483E-119
NODE_164	10998	10636	362	cds	Soluble cytochrome b562	soluble cytochrome b562	YP_003232282	4.76046E-64
NODE_165	2	157	155	cds	Failed to assign function	bacteriophage lambda tail assembly protein i	WP_001318272	3.41508E-24
NODE_165	908	1126	218	cds	Phage tail fiber protein	phage tail partial	WP_001430216	9.73365E-49
NODE_169	1	279	278	cds	hypothetical protein	small toxic polypeptide partial	WP_001317374	2.43399E-47
NODE_169	592	284	308	cds	Mobile element protein	integrase core domain protein	WP_001378447	2.21614E-64
NODE_18	1	393	392	cds	Mobile element protein	transposon tn3 partial	CDK44333	7.9605E-83
NODE_180	772	338	434	cds	Mobile element protein	site-specific phage integrase family partial	WP_001260081	1.53919E-102
NODE_180	1167	796	371	cds	Mobile element protein	site-specific phage integrase family partial	WP_000630372	1.99087E-65
NODE_193	327	1268	941	cds	Primosomal protein I	phage replication protein o	WP_021526407	0.0
NODE_198	4680	4883	203	cds	FIG00640735: hypothetical protein	conserved protein	WP_001445093	1.40263E-35
NODE_198	4868	5092	224	cds	FIG00640735: hypothetical protein	phage protein	YP_003228951	2.43313E-35
NODE_198	5089	5415	326	cds	Phage protein	protein ea22	WP_023982512	3.89567E-64
NODE_20	268	71	197	cds	FIG003276: zinc-binding protein	inhibitor	1LV3_A	2.00305E-34
NODE_20	1021	278	743	cds	FIG002842: hypothetical protein	upf0289 protein yacf	YP_001461272	6.84691E-164
NODE_20	1641	1021	620	cds	Dephospho-CoA kinase (EC 2.7.1.24)	dephospho- kinase	1VHL_A	6.68155E-126
NODE_20	1866	2909	1043	cds	GMP reductase (EC 1.7.1.7)	gmp reductase	NP_414646	0.0
NODE_20	4146	2944	1202	cds	Type IV fimbrial assembly protein PilC	type iv pilin biogenesis protein	YP_001456893	0.0
NODE_20	5521	4136	1385	cds	Type IV fimbrial assembly, ATPase PilB	type ii secretion system n-terminal domain protein	YP_001456894	0.0
NODE_20	5971	5531	440	cds	Type IV pilin PilA	prepilin peptidase-dependent protein d	WP_021568589	8.01101E-93
NODE_20	7067	6174	893	cds	Quinolinate phosphoribosyltransferase [decarboxylating] (EC 2.4.2.19)	nicotinate-nucleotide diphosphorylase	WP_001307569	0.0
NODE_20	7155	7706	551	cds	N-acetylmuramoyl-L-alanine amidase (EC 3.5.1.28) AmpD	#NAME?	AAY89685	3.89919E-136
NODE_20	7703	8557	854	cds	AmpE protein	protein	WP_001442660	0.0
NODE_20	10514	11278	764	cds	Transcriptional repressor for pyruvate dehydrogenase complex	pyruvate dehydrogenase complex repressor	YP_001571832	5.81071E-138
NODE_20	11439	14102	2663	cds	Pyruvate dehydrogenase E1 component (EC 1.2.4.1)	pyruvate dehydrogenase e1 component	NP_285810	0.0
NODE_20	14117	16009	1892	cds	Dihydrolipoamide acetyltransferase component of pyruvate dehydrogenase complex (EC 2.3.1.12)	dihydrolipoyllysine-residue acetyltransferase	WP_024224794	0.0
NODE_20	16334	17758	1424	cds	Failed to assign function	dihydrolipoyl dehydrogenase	YP_001742243	0.0
NODE_20	19586	17829	1757	cds	Putative exported protein	exported protein	YP_003220129	0.0
NODE_20	19941	22538	2597	cds	Aconitate hydratase 2 (EC 4.2.1.3) @ 2-methylisocitrate dehydratase (EC 4.2.1.99)	aconitate hydratase 2	YP_006131945	0.0
NODE_20	22713	23075	362	cds	FIG00638902: hypothetical protein	upf0231 protein yacl	WP_001332320	5.86134E-75
NODE_20	23907	23113	794	cds	S-adenosylmethionine decarboxylase proenzyme (EC 4.1.1.50), prokaryotic class 1A	s-adenosylmethionine decarboxylase proenzyme	NP_285816	0.0
NODE_20	24789	23923	866	cds	Spermidine synthase (EC 2.5.1.16)	spermidine synthase	NP_414663	0.0
NODE_20	25203	24895	308	cds	Predicted chaperone lipoprotein YacC, potentially involved in protein secretion	hypothetical protein ECSE_0122	YP_002291397	8.76313E-68
NODE_20	25408	26958	1550	cds	Blue copper oxidase CueO precursor	blue copper oxidase	YP_002401256	0.0
NODE_20	29395	27005	2390	cds	Glucose dehydrogenase, PQQ-dependent (EC 1.1.5.2)	quinoprotein glucose dehydrogenase	YP_003227227	0.0
NODE_20	29601	30137	536	cds	Hypoxanthine-guanine phosphoribosyltransferase (EC 2.4.2.8)	hypoxanthine phosphoribosyltransferase	WP_001277500	7.76763E-119
NODE_20	30840	30178	662	cds	Carbonic anhydrase (EC 4.2.1.1)	carbonic anhydrase 2	NP_414668	5.23878E-149
NODE_20	30949	31875	926	cds	ABC-type multidrug transport system, ATPase component	abc transporter atp-binding protein	WP_024237799	0.0
NODE_20	31872	32642	770	cds	ABC-type multidrug transport system, permease component	inner membrane transport permease yadh	WP_000972205	3.18774E-135
NODE_20	32747	33187	440	cds	Putative PTS system IIA component yadI (EC 2.7.1.69)	pts system fructose iia component family protein	YP_002291404	6.13698E-105
NODE_20	33251	34480	1229	cds	Polysaccharide deacetylase	polysaccharide deacetylase family protein	YP_002291405	0.0
NODE_20	34864	34484	380	cds	Aspartate 1-decarboxylase (EC 4.1.1.11)	aspartate 1-decarboxylase	NP_285827	2.41502E-84
NODE_20	35081	36040	959	cds	Transposase ECs0136	transposase	WP_001375465	0.0
NODE_20	36965	36114	851	cds	Pantoate--beta-alanine ligase (EC 6.3.2.1)	pantoate--beta-alanine ligase	YP_003227236	0.0
NODE_20	37771	36977	794	cds	3-methyl-2-oxobutanoate hydroxymethyltransferase (EC 2.1.2.11)	3-methyl-2-oxobutanoate hydroxymethyltransferase	YP_003227237	2.47933E-174
NODE_20	38339	37884	455	cds	Fimbrial protein YadC	fimbrial family protein	WP_000713127	3.98287E-96
NODE_20	39158	38616	542	cds	Fimbrial protein YadC	fimbrial protein	WP_024246517	1.04169E-121
NODE_20	39807	39211	596	cds	Fimbrial protein YadK	fimbrial protein	YP_309174	8.03164E-138
NODE_20	40436	39834	602	cds	Fimbrial protein YadL	fimbrial family protein	WP_001512364	1.50818E-87
NODE_20	41020	40451	569	cds	Fimbrial protein YadM	fimbrial-like adhesin protein	WP_001307574	2.39494E-106
NODE_20	43637	41037	2600	cds	Outer membrane usher protein HtrE	outer membrane usher protein htre	WP_001585345	0.0
NODE_20	44412	43672	740	cds	Chaperone protein EcpD	chaperone ecpd	YP_002291415	1.28074E-173
NODE_20	45101	44517	584	cds	Fimbrial protein YadN	fimbrial family protein	WP_024225961	5.53631E-115
NODE_20	45950	45471	479	cds	2-amino-4-hydroxy-6-hydroxymethyldihydropteridine pyrophosphokinase (EC 2.7.6.3)	2-amino-4-hydroxy-6-hydroxymethyldihydropteridine pyrophosphokinase	YP_001461312	4.7574E-109
NODE_20	47311	45947	1364	cds	Poly(A) polymerase (EC 2.7.7.19)	poly polymerase	YP_002385637	0.0
NODE_20	48330	47404	926	cds	glutamyl-Q-tRNA synthetase	glutamyl-q trna synthetase	YP_002401277	0.0
NODE_20	48822	48367	455	cds	C4-type zinc finger protein, DksA/TraR family	rna polymerase-binding protein	YP_003519065	1.16202E-79
NODE_20	49704	49000	704	cds	Sugar/maltose fermentation stimulation protein homolog	sugar fermentation stimulation protein	NP_285842	5.17416E-167
NODE_20	50249	49719	530	cds	Failed to assign function	2 -5 rna ligase	WP_009008319	1.45615E-120
NODE_20	50323	52752	2429	cds	ATP-dependent helicase HrpB	atp-dependent helicase	WP_000938620	0.0
NODE_20	52884	55418	2534	cds	Multimodular transpeptidase-transglycosylase (EC 2.4.1.129) (EC 3.4.-.-)	penicillin-binding protein 1b	WP_001774752	0.0
NODE_20	55638	57881	2243	cds	Ferric hydroxamate outer membrane receptor FhuA	ferrichrome-iron receptor	YP_003227252	0.0
NODE_20	57932	58729	797	cds	Ferric hydroxamate ABC transporter (TC 3.A.1.14.3), ATP-binding protein FhuC	iron(3+)-hydroxamate import atp-binding protein	WP_001307576	0.0
NODE_20	58729	59619	890	cds	Ferric hydroxamate ABC transporter (TC 3.A.1.14.3), periplasmic substrate binding protein FhuD	iron(3+)-hydroxamate-binding protein fhud	YP_003227254	0.0
NODE_20	59616	61598	1982	cds	Ferric hydroxamate ABC transporter (TC 3.A.1.14.3), permease component FhuB	iron(3+)-hydroxamate import system permease protein fhub	WP_000044062	0.0
NODE_20	62913	61633	1280	cds	Glutamate-1-semialdehyde aminotransferase (EC 5.4.3.8)	glutamate-1-semialdehyde -aminomutase	WP_001588977	0.0
NODE_20	63138	64559	1421	cds	H(+)/Cl(-) exchange transporter ClcA	h(+) cl(-) exchange transporter	WP_000845380	0.0
NODE_20	64641	64985	344	cds	ErpA, essential respiratory protein A / probable iron binding protein from the HesB_IscA_SufA family	iron-sulfur cluster insertion protein erpa	NP_752141	4.93349E-74
NODE_20	65655	65032	623	cds	Putative inner membrane protein	inner membrane protein	WP_024244632	1.13391E-110
NODE_20	66493	65693	800	cds	Vitamin B12 ABC transporter, B12-binding component BtuF	vitamin b12-binding protein	WP_000020101	2.43313E-173
NODE_20	67184	66486	698	cds	5'-methylthioadenosine nucleosidase (EC 3.2.2.16) / S-adenosylhomocysteine nucleosidase (EC 3.2.2.9)	mta sah nucleosidase	WP_000689834	3.22665E-138
NODE_20	67268	68785	1517	cds	Failed to assign function	deoxyguanosinetriphosphate triphosphohydrolase	NP_835891	0.0
NODE_20	68915	70339	1424	cds	HtrA protease/chaperone protein	serine endoprotease	WP_001269776	0.0
NODE_20	70532	71647	1115	cds	Sugar diacid utilization regulator SdaR	carbohydrate diacid regulator	WP_001307578	0.0
NODE_20	72122	71736	386	cds	Chromosome segregation ATPase	upf0325 protein yaeh	WP_001408258	6.90553E-72
NODE_20	73096	72284	812	cds	Phosphoesterase (EC 3.1.-.-)	phosphodiesterase yaei	YP_003227266	0.0
NODE_20	73975	73151	824	cds	2,3,4,5-tetrahydropyridine-2,6-dicarboxylate N-succinyltransferase (EC 2.3.1.117)	#NAME?	NP_414708	0.0
NODE_20	76678	74006	2672	cds	[Protein-PII] uridylyltransferase (EC 2.7.7.59)	protein-p-ii uridylyltransferase	WP_001479040	0.0
NODE_20	77534	76740	794	cds	Methionine aminopeptidase (EC 3.4.11.18)	methionine aminopeptidase	YP_003227269	0.0
NODE_20	77902	78627	725	cds	SSU ribosomal protein S2p (SAe)	30s ribosomal protein s2	WP_016255742	1.31023E-175
NODE_20	78885	79736	851	cds	Translation elongation factor Ts	elongation factor ts	3MMP_A	9.82621E-163
NODE_20	79883	80608	725	cds	Uridylate kinase (EC 2.7.4.-)	uridylate kinase	WP_001483307	2.59943E-151
NODE_20	80900	81457	557	cds	Ribosome recycling factor	ribosome recycling factor	WP_001717688	3.86296E-92
NODE_20	81549	82745	1196	cds	1-deoxy-D-xylulose 5-phosphate reductoisomerase (EC 1.1.1.267)	1-deoxy-d-xylulose 5-phosphate reductoisomerase	1Q0L_A	0.0
NODE_20	82934	83692	758	cds	Failed to assign function	undecaprenyl pyrophosphate synthase	WP_001302924	0.0
NODE_20	83692	83844	152	cds	hypothetical protein	phosphatidate cytidylyltransferase	WP_001399911	5.76381E-8
NODE_20	83813	84562	749	cds	Phosphatidate cytidylyltransferase (EC 2.7.7.41)	phosphatidate cytidylyltransferase	WP_001463147	2.87001E-146
NODE_20	84574	85926	1352	cds	Failed to assign function	rip metalloprotease	WP_001334819	0.0
NODE_20	85956	88388	2432	cds	Outer membrane protein assembly factor YaeT precursor	outer membrane protein assembly factor yaet	WP_023280981	0.0
NODE_20	88510	88995	485	cds	Failed to assign function	chaperone skp	WP_000142627	6.09122E-68
NODE_20	88999	90024	1025	cds	UDP-3-O-[3-hydroxymyristoyl] glucosamine N-acyltransferase (EC 2.3.1.-)	udp-3-o-	NP_414721	0.0
NODE_20	90129	90584	455	cds	(3R)-hydroxymyristoyl-[acyl carrier protein] dehydratase (EC 4.2.1.-)	#NAME?	NP_752165	6.35897E-104
NODE_20	90588	91376	788	cds	Acyl-[acyl-carrier-protein]--UDP-N-acetylglucosamine O-acyltransferase (EC 2.3.1.129)	acyl-	YP_006094512	0.0
NODE_20	91376	92524	1148	cds	Lipid-A-disaccharide synthase (EC 2.4.1.182)	lipid-a-disaccharide synthase	YP_002385676	0.0
NODE_20	92521	93117	596	cds	Ribonuclease HII (EC 3.1.26.4)	ribonuclease hii	NP_414725	8.2824E-131
NODE_20	93154	96636	3482	cds	DNA polymerase III alpha subunit (EC 2.7.7.7)	dna polymerase iii subunit alpha	YP_003227285	0.0
NODE_20	96649	97608	959	cds	Acetyl-coenzyme A carboxyl transferase alpha chain (EC 6.4.1.2)	acetyl- carboxyl alpha subunit	WP_024230905	0.0
NODE_20	99905	100294	389	cds	FIG01280259: hypothetical protein	glyoxalase bleomycin resistance dioxygenase superfamily protein	NP_706132	1.65965E-78
NODE_20	100359	101657	1298	cds	tRNA(Ile)-lysidine synthetase	trna -lysidine synthase	YP_001461357	0.0
NODE_20	101966	101706	260	cds	Rho-specific inhibitor of transcription termination (YaeO)	protein rof	NP_285883	9.96583E-50
NODE_20	102153	101953	200	cds	FIG00905232: hypothetical protein	upf0253 protein yaep	NP_706135	2.47788E-29
NODE_20	102319	102864	545	cds	YaeQ protein	yaeq family protein	WP_001185296	6.3709E-115
NODE_20	102861	103283	422	cds	Hypothetical protein YaeJ with similarity to translation release factor	ribosome-associated protein	WP_001593966	1.79572E-70
NODE_20	103297	104007	710	cds	Copper homeostasis protein CutF precursor / Lipoprotein NlpE involeved in surface adhesion	lipoprotein	YP_309232	2.27587E-167
NODE_21	706	371	335	cds	Phage minor tail protein	phage minor tail protein l	WP_024164940	1.34021E-63
NODE_21	1282	737	545	cds	Phage minor tail protein	phage minor tail protein l	WP_001163793	3.34943E-84
NODE_21	1571	1365	206	cds	Phage minor tail protein	phage minor tail protein partial	WP_001179475	5.5817E-27
NODE_21	2503	2039	464	cds	Phage tail length tape-measure protein 1	phage tail tape measure lambda family	WP_001430275	1.74955E-92
NODE_21	3551	2841	710	cds	Phage tail length tape-measure protein 1	tail protein	WP_001477268	2.60283E-91
NODE_21	4002	3751	251	cds	Failed to assign function	tail length tape measure partial	WP_001359199	5.09354E-30
NODE_21	4232	4059	173	cds	Failed to assign function	tail length tape measure family partial	WP_000960779	1.39859E-23
NODE_21	5254	4229	1025	cds	Phage tail length tape-measure protein 1	phage-related minor tail partial	WP_000212937	9.66223E-143
NODE_21	5753	5316	437	cds	Phage tail length tape-measure protein 1	phage tail tape measure protein	NP_286895	4.39133E-75
NODE_212	3104	2151	953	cds	Dipeptidyl carboxypeptidase Dcp (EC 3.4.15.5)	dipeptidyl carboxypeptidase partial	WP_024236384	0.0
NODE_215	111	1	110	cds	Phage tail fiber protein	host specificity j domain partial	WP_021501697	1.91235E-14
NODE_22	1365	1243	122	cds	Mobile element protein	bfpm-like partial	NP_309419	2.19179E-18
NODE_221	351	1	350	cds	Terminase small subunit	terminase small subunit	WP_000235434	2.44844E-71
NODE_221	1001	867	134	cds	hypothetical protein	hypothetical protein, partial	WP_000303949	1.64734E-16
NODE_226	2	343	341	cds	Phage antitermination protein Q	q anti-termination protein	WP_023307781	5.73427E-76
NODE_229	674	2947	2273	cds	Phage tail fiber protein	phage tail protein	WP_001588584	0.0
NODE_235	93600	92884	716	cds	core protein	rhs repeat-associated core domain protein	WP_024254528	3.84434E-158
NODE_235	98688	97960	728	cds	core protein	rhs repeat family partial	WP_000312597	1.67356E-136
NODE_247	986	3	983	cds	Phage tail fiber protein	tail fiber protein	WP_001375793	2.93767E-24
NODE_247	1418	1197	221	cds	Phage tail fiber protein	prophage tail fiber family protein	WP_001369610	1.56924E-37
NODE_247	1761	1408	353	cds	Phage tail fiber protein	prophage tail fiber family protein	WP_024200316	4.53873E-70
NODE_247	4282	3608	674	cds	Phage tail fiber protein	host specificity partial	WP_024200503	7.5761E-142
NODE_247	4889	4359	530	cds	Phage tail fiber protein	host specificity partial	ETJ69828	1.28007E-62
NODE_247	5677	5216	461	cds	Phage tail fiber protein	host specificity partial	WP_001419937	2.8123E-65
NODE_247	6032	5616	416	cds	Phage tail fiber protein	host specificity j domain partial	WP_000302795	1.4437E-79
NODE_247	7144	6035	1109	cds	Phage tail fiber protein	host specificity partial	WP_000396727	0.0
NODE_247	9655	9458	197	cds	Phage minor tail protein	phage minor tail protein partial	WP_021515024	1.48495E-42
NODE_247	11176	10937	239	cds	Phage tail length tape-measure protein 1	lambda family phage tail tape measure partial	WP_001727972	3.8082E-40
NODE_247	12168	11176	992	cds	Phage tail length tape-measure protein 1	lambda family phage tail tape measure protein	WP_001341548	4.33063E-126
NODE_247	12410	12243	167	cds	Phage minor tail protein	phage tail partial	WP_001152176	3.42085E-27
NODE_247	13654	12647	1007	cds	Phage tail length tape-measure protein 1	phage minor tail family protein	AHG07819	6.16092E-69
NODE_247	17137	16943	194	cds	Phage minor tail protein	minor tail protein	WP_000683154	2.41546E-27
NODE_247	17430	17224	206	cds	Phage minor tail protein	minor tail protein	WP_000683153	3.61582E-28
NODE_248	199954	199508	446	cds	Failed to assign function	hypothetical protein, partial	WP_000641971	1.64678E-36
NODE_269	623	3	620	cds	Mobile element protein	integrase core domain protein	WP_024247191	4.52513E-141
NODE_273	2	142	140	cds	Phage protein	phage protein	WP_000408193	1.89355E-20
NODE_273	668	913	245	cds	Phage EaA protein	eaa protein	WP_000207994	4.23814E-49
NODE_280	2	691	689	cds	Failed to assign function	vimentin yjda	WP_001689131	4.88868E-137
NODE_280	1590	1775	185	cds	Ferredoxin reductase	nte family protein	WP_021519334	6.30223E-16
NODE_284	144937	145077	140	cds	Failed to assign function	hypothetical protein	WP_001366574	2.42988E-19
NODE_289	1	1302	1301	cds	core protein	protein rhsa	WP_024171771	0.0
NODE_29	10210	9536	674	cds	IncF plasmid conjugative transfer surface exclusion protein TraT	complement resistance partial	WP_024183429	9.4487E-123
NODE_302	3	119	116	cds	Uncharacterized protein YeeT	phage protein	WP_021562655	7.1331E-20
NODE_326	243	1	242	cds	Failed to assign function	conserved domain partial	WP_001337247	4.30865E-47
NODE_326	3386	3706	320	cds	Antigen 43 precursor	antigen 43	WP_024165957	8.65897E-42
NODE_326	3793	5073	1280	cds	Antigen 43 precursor	autotransporter beta-domain protein	WP_001432038	0.0
NODE_326	5401	6024	623	cds	FIG00638146: hypothetical protein	phage protein	WP_001234394	4.21464E-125
NODE_326	6148	6390	242	cds	Antirestriction protein klcA	phage antirestriction protein	WP_021548403	1.61993E-23
NODE_326	6694	6344	350	cds	FIG00638371: hypothetical protein	hypothetical protein c1279	NP_753193	1.11891E-51
NODE_326	6723	6917	194	cds	Antirestriction protein klcA	antirestriction family protein	WP_000214417	8.60141E-17
NODE_326	7075	7299	224	cds	Antirestriction protein klcA	phage antirestriction protein	WP_000213727	8.17548E-36
NODE_343	988	2	986	cds	Antigen 43 precursor	antigen 43	YP_006152022	6.35079E-144
NODE_343	1490	942	548	cds	Antigen 43 precursor	antigen 43 precursor (fluffing protein)	WP_023156906	3.46559E-69
NODE_358	167	3	164	cds	Phage minor tail protein	phage minor tail protein	WP_000847293	5.78775E-30
NODE_364	2	1360	1358	cds	Phage portal protein	portal protein	YP_003233932	0.0
NODE_364	1563	2633	1070	cds	Phage portal protein	phage portal hk97 family	YP_002328963	0.0
NODE_365	152	3	149	cds	RelF inactive antibacterial toxin protein	regulatory protein	WP_024184904	1.82494E-13
NODE_365	3981	3631	350	cds	LygF	phage protein	WP_001151144	1.11146E-43
NODE_365	4521	4225	296	cds	LygF	phage protein	WP_024168731	7.42931E-62
NODE_365	7761	7865	104	cds	Failed to assign function	hypothetical protein	WP_016237926	6.3704E-14
NODE_378	1	1188	1187	cds	Phage tail fiber protein	host specificity protein j	WP_024222397	0.0
NODE_378	1142	2077	935	cds	Phage tail fiber protein	host specificity protein partial	WP_000300018	0.0
NODE_380	423	1	422	cds	Phage tail fiber protein	host specificity protein partial	WP_000515015	2.31437E-103
NODE_383	333	1	332	cds	FIG00639830: hypothetical protein	tcia	WP_001432304	6.03606E-63
NODE_392	50845	50153	692	cds	Exodeoxyribonuclease VIII (EC 3.1.11.-)	exonuclease partial	WP_000313748	1.86263E-163
NODE_392	111295	110717	578	cds	Mobile element protein	transposase is200 like family protein	WP_001499638	2.52993E-110
NODE_392	203602	203778	176	cds	FIG00638426: hypothetical protein	hypothetical protein	WP_020236084	6.38591E-31
NODE_403	42549	43637	1088	cds	Mobile element protein	transposase	YP_006152018	0.0
NODE_408	1741	1914	173	cds	Putative tail component of prophage CP-933K	tail protein	WP_001432703	5.83005E-26
NODE_408	2365	2769	404	cds	Putative tail component of prophage CP-933K	bacterial ig-like domain family protein	YP_003227936	3.42873E-56
NODE_408	3241	3834	593	cds	Phage minor tail protein	phage minor tail protein g	WP_024234758	4.50875E-90
NODE_408	3861	4118	257	cds	Phage minor tail protein	phage tail assembly protein t	WP_016241241	4.07967E-29
NODE_41	118	2	116	cds	Failed to assign function	orf61	CAC05539	1.99247E-14
NODE_413	617	66	551	cds	Ferredoxin reductase	patatin-like phospholipase family protein	WP_001555248	9.9199E-119
NODE_417	803	1069	266	cds	Failed to assign function	endopeptidase	WP_024017595	3.26118E-33
NODE_417	4983	5543	560	cds	Phage terminase, large subunit	large partial	WP_001438306	5.45231E-130
NODE_417	5730	6134	404	cds	Failed to assign function	portal partial	WP_023141508	4.1846E-55
NODE_417	6139	7053	914	cds	Failed to assign function	phage portal lambda family	WP_001430285	0.0
NODE_417	7056	7880	824	cds	Failed to assign function	phage portal lambda family	WP_001431213	5.37398E-179
NODE_417	10728	11174	446	cds	Phage major capsid protein	head partial	WP_001483950	2.36446E-96
NODE_417	11193	11600	407	cds	Phage DNA-packaging protein	dna packaging protein	WP_000012985	1.37754E-81
NODE_417	12533	12757	224	cds	Phage minor tail protein	phage minor tail u family protein	WP_001429674	7.13702E-40
NODE_417	12723	12977	254	cds	Phage minor tail protein	minor tail protein u	WP_000683072	1.69447E-33
NODE_417	12985	13164	179	cds	Putative tail component of prophage CP-933K	bacterial ig-like domain family protein	WP_024227684	8.15039E-33
NODE_427	2933	2457	476	cds	putative enzyme; Integration, recombination (Phage or Prophage Related)	partial	WP_024219402	7.79072E-77
NODE_427	3250	2930	320	cds	Recombinational DNA repair protein RecT (prophage associated)	phage recombination protein bet	WP_000292833	1.68687E-66
NODE_427	3924	3247	677	cds	Recombinational DNA repair protein RecT (prophage associated)	phage recombination protein partial	WP_001499621	5.70686E-87
NODE_451	262	2	260	cds	putative endopeptidase	bacteriophage lysis protein	WP_001431885	9.14448E-46
NODE_451	709	446	263	cds	Endopeptidase (EC 3.4.-.-)	endopeptidase	WP_001255338	1.57678E-35
NODE_456	120310	119654	656	cds	Z5092 protein	phage protein	AAL67388	4.80398E-87
NODE_46	9923	10912	989	cds	Glutothione ABC transporter ATP-binding protein	abc transporter family protein	WP_016232537	0.0
NODE_46	10909	11793	884	cds	Glutothione ABC transporter ATP-binding protein	abc transporter	WP_001429079	0.0
NODE_468	742	497	245	cds	Attachment invasion locus protein precursor	membrane partial	WP_023909234	5.88579E-36
NODE_468	1002	883	119	cds	Phage tail fiber protein	fibronectin type iii family partial	WP_001442277	1.00784E-17
NODE_481	93694	93852	158	cds	hypothetical protein ECs1673	upf0745 protein	NP_309700	3.14951E-27
NODE_481	152050	152229	179	cds	Failed to assign function	conserved protein	CAU97184	1.27105E-28
NODE_481	181694	180807	887	cds	Exodeoxyribonuclease encoded by cryptic prophage CP-933P	exonuclease family protein	WP_001684017	4.69415E-155
NODE_481	182484	181633	851	cds	Exodeoxyribonuclease encoded by cryptic prophage CP-933P	exonuclease family protein	WP_001428583	0.0
NODE_481	182830	182489	341	cds	Exodeoxyribonuclease encoded by cryptic prophage CP-933P	exonuclease ds dna exonuclease encoded by prophage	WP_001416113	3.46918E-62
NODE_481	183385	183128	257	cds	Failed to assign function	exonuclease ds dna exonuclease encoded by partial	WP_021501910	7.29824E-38
NODE_481	184906	184562	344	cds	FIG00641683: hypothetical protein	hypothetical protein	WP_001340571	1.36257E-64
NODE_481	186592	185636	956	cds	Exodeoxyribonuclease VIII (EC 3.1.11.-)	exonuclease partial	WP_000105129	0.0
NODE_481	189123	188938	185	cds	Mobile element protein	phage protein	WP_001343118	1.64439E-25
NODE_481	190031	189315	716	cds	Failed to assign function	helix-turn-helix family protein	WP_016569934	3.29242E-158
NODE_481	190081	190296	215	cds	Failed to assign function	regulatory protein cro	YP_003233552	8.90056E-39
NODE_485	65869	65567	302	cds	Mobile element protein	h repeat-associated protein yhhi	WP_024226894	8.86821E-64
NODE_488	1	549	548	cds	Failed to assign function	rhs repeat-associated core domain protein	WP_024243127	1.40148E-118
NODE_488	1713	2087	374	cds	Mobile element protein	h repeat-associated protein yhhi	WP_024232483	1.09393E-68
NODE_488	45304	44129	1175	cds	Glutamate decarboxylase (EC 4.1.1.15)	glutamate decarboxylase	WP_001326770	0.0
NODE_488	45624	45304	320	cds	Glutamate decarboxylase (EC 4.1.1.15)	glutamate decarboxylase partial	WP_001467225	3.37732E-50
NODE_488	60382	60062	320	cds	Glutamate decarboxylase (EC 4.1.1.15)	glutamate decarboxylase partial	WP_000372190	5.26121E-27
NODE_5	213	1	212	cds	Failed to assign function	escherichia coli chi7122 chi7122 genomic chromosome chi7122	WP_000696434	4.97774E-37
NODE_5	3079	2234	845	cds	Glutamate Aspartate transport system permease protein GltJ (TC 3.A.1.3.4)	amino abc permease 3-tm his glu gln arg opine family domain protein	WP_024220044	1.23199E-179
NODE_50	1	1050	1049	cds	Failed to assign function	transposase	WP_024236171	0.0
NODE_503	1902	1	1901	cds	Phage tail length tape-measure protein 1	tail length tape measure protein	WP_001431289	0.0
NODE_503	2532	2068	464	cds	Phage tail length tape-measure protein 1	tape measure domain partial	WP_021546323	3.42858E-44
NODE_503	2899	2690	209	cds	Failed to assign function	phage tail protein	WP_000320464	7.9578E-39
NODE_503	3851	3450	401	cds	Phage neck whiskers	major tail protein	YP_001449301	9.02308E-77
NODE_503	6133	5723	410	cds	Phage capsid and scaffold	phage head-tail adaptor	WP_001007902	1.53289E-45
NODE_503	6302	6144	158	cds	FIG00638841: hypothetical protein	dna packaging protein	WP_000341806	2.06888E-22
NODE_503	7476	6628	848	cds	Phage portal protein	phage portal protein	WP_001412419	0.0
NODE_504	5117	3828	1289	cds	Putative vimentin	hypothetical protein, partial	WP_000544658	0.0
NODE_504	5488	5228	260	cds	Antigen 43 precursor	antigen partial	WP_001568367	1.84522E-45
NODE_508	5684	6352	668	cds	NgrB	gtp-binding protein	YP_003230355	1.55635E-137
NODE_508	6581	7090	509	cds	NgrB	yeep protein	WP_001483999	7.63101E-73
NODE_508	10657	11259	602	cds	Antigen 43 precursor	antigen partial	WP_023140470	6.65412E-85
NODE_508	13972	14139	167	cds	FIG00639908: hypothetical protein	aec69	WP_024202074	4.90594E-21
NODE_525	312	1	311	cds	core protein	core partial	WP_009439342	1.77616E-60
NODE_525	793	254	539	cds	core protein	rhs repeat family partial	WP_001593553	2.16724E-58
NODE_525	164073	164594	521	cds	Shikimate kinase I (EC 2.7.1.71)	shikimate kinase 1	WP_001503195	1.59222E-112
NODE_525	211787	212098	311	cds	Translation elongation factor Tu	elongation factor partial	WP_001308090	1.06818E-23
NODE_528	133	435	302	cds	Failed to assign function	hypothetical protein	WP_000555557	3.24094E-27
NODE_53	2	376	374	cds	DNA repair protein RadC	phage dna repair protein	WP_001379499	2.46984E-67
NODE_53	1568	1714	146	cds	Z5092 protein	phage protein	CDL48076	1.8952E-25
NODE_535	1	243	242	cds	Failed to assign function	#NAME?	WP_000363187	5.38287E-33
NODE_539	665	940	275	cds	Phage endolysin	partial	WP_023150136	7.24976E-35
NODE_554	1	165	164	cds	Z5092 protein	yeew protein	WP_024179757	5.03768E-32
NODE_554	89194	89075	119	cds	Exodeoxyribonuclease encoded by cryptic prophage CP-933P	exodeoxyribonuclease viii	WP_001360666	1.56682E-19
NODE_557	12667	13365	698	cds	Failed to assign function	outer membrane lipoprotein rz1 lambdoid prophage rac	WP_020236743	7.38152E-63
NODE_557	13690	13397	293	cds	Lipoprotein Bor	lipoprotein bor	YP_002386242	1.60985E-57
NODE_559	50468	50136	332	cds	Exodeoxyribonuclease encoded by cryptic prophage CP-933P	exonuclease family protein	WP_016245381	1.73836E-59
NODE_56	68259	67882	377	cds	Maltoporin (maltose/maltodextrin high-affinity receptor, phage lambda receptor protein)	cryptic outer membrane porin	WP_001731343	2.00055E-77
NODE_56	69497	68298	1199	cds	Maltoporin (maltose/maltodextrin high-affinity receptor, phage lambda receptor protein)	cryptic outer membrane porin	CDL28375	0.0
NODE_56	70977	69583	1394	cds	6-phospho-beta-glucosidase (EC 3.2.1.86)	6-phospho-beta-glucosidase	YP_002405111	0.0
NODE_56	72873	70996	1877	cds	PTS system, beta-glucoside-specific IIB component (EC 2.7.1.69) / PTS system, beta-glucoside-specific IIC component (EC 2.7.1.69) / PTS system, beta-glucoside-specific IIA component (EC 2.7.1.69)	pts system beta-glucoside-specific eiibca component	YP_005280242	0.0
NODE_56	73843	73007	836	cds	Beta-glucoside bgl operon antiterminator, BglG family	cryptic beta-glucoside bgl operon antiterminator	NP_418179	0.0
NODE_56	74854	74129	725	cds	Phosphate transport system regulatory protein PhoU	phosphate transport system regulatory protein	NP_418180	1.38843E-159
NODE_56	75642	74869	773	cds	Phosphate transport ATP-binding protein PstB (TC 3.A.1.7.1)	phosphate import atp-binding protein	NP_290357	0.0
NODE_56	76623	75733	890	cds	Phosphate transport system permease protein PstA (TC 3.A.1.7.1)	phosphate abc permease protein	NP_312689	1.09066E-169
NODE_56	77582	76623	959	cds	Phosphate transport system permease protein PstC (TC 3.A.1.7.1)	phosphate abc permease protein	WP_001562350	1.29418E-169
NODE_56	78709	77669	1040	cds	Phosphate ABC transporter, periplasmic phosphate-binding protein PstS (TC 3.A.1.7.1)	phosphate-binding protein psts	WP_000867121	0.0
NODE_56	114355	116703	2348	cds	Putative secreted effector protein	t3ss effector protein 7	WP_001453949	0.0
NODE_560	2243	1734	509	cds	TonB-dependent receptor; Outer membrane receptor for ferrienterochelin and colicins	bifunctional enterobactin receptor adhesin partial	WP_001432076	6.05081E-98
NODE_574	2	208	206	cds	Failed to assign function	tail assembly partial	WP_001417262	2.73077E-40
NODE_580	2	793	791	cds	Phage tail fiber protein	host specificity partial	WP_001587011	2.58682E-157
NODE_580	1480	1148	332	cds	hypothetical protein	hypothetical protein	WP_023607108	7.82898E-53
NODE_580	1633	2127	494	cds	Phage tail fiber protein	host specificity partial	WP_000305955	2.37137E-103
NODE_580	2282	2800	518	cds	Phage tail fiber protein	host specificity partial	WP_000299137	1.50308E-103
NODE_580	3225	3470	245	cds	Attachment invasion locus protein precursor	outer membrane precursor lom	WP_000296839	3.78358E-45
NODE_580	3533	3823	290	cds	Attachment invasion locus protein precursor	membrane protein	WP_003566761	1.1616E-58
NODE_583	41830	42234	404	cds	Glutamate Aspartate transport system permease protein GltJ (TC 3.A.1.3.4)	amino abc permease 3-tm his glu gln arg opine family domain protein	WP_021501086	1.53168E-86
NODE_583	42271	42570	299	cds	Glutamate Aspartate transport system permease protein GltJ (TC 3.A.1.3.4)	amino abc permease 3-tm his glu gln arg opine family domain protein	WP_001330086	1.28469E-58
NODE_583	71177	71001	176	cds	Failed to assign function	cold shock protein	YP_001454079	5.60129E-30
NODE_583	137087	137620	533	cds	core protein	type iv secretion protein rhs	WP_000014899	5.72819E-74
NODE_583	137580	138083	503	cds	VgrG protein	rhs element vgr family partial	CDK49641	1.2557E-107
NODE_583	138592	140514	1922	cds	COG3209: Rhs family protein	paar motif family protein	WP_024237458	0.0
NODE_583	140641	143640	2999	cds	Failed to assign function	type iv secretion protein rhs	WP_024017455	0.0
NODE_583	144969	144718	251	cds	hypothetical protein	phage tail fiber repeat family protein	WP_021568668	1.43669E-35
NODE_587	58135	58635	500	cds	metal-dependent phosphohydrolase	phosphohydrolase	WP_021513658	7.34975E-93
NODE_587	134234	133899	335	cds	Failed to assign function	9-o-acetyl-n-acetylneuraminate esterase domain protein	WP_000202149	3.66628E-66
NODE_587	174994	173891	1103	cds	Integrase	int protein	WP_001692455	0.0
NODE_587	191207	190980	227	cds	putative excisionase	excisionase	WP_021538069	1.77093E-38
NODE_587	207674	208213	539	cds	Mobile element protein	9-o-acetyl-n-acetylneuraminate partial	ETJ69708	1.31401E-79
NODE_587	208237	208506	269	cds	Failed to assign function	9-o-acetyl-n-acetylneuraminate partial	WP_000329031	6.97613E-41
NODE_587	208503	209141	638	cds	Failed to assign function	9-o-acetyl-n-acetylneuraminate esterase	WP_009436089	1.05379E-138
NODE_587	209147	210256	1109	cds	unknown protein encoded within prophage CP-933V	9-o-acetyl-n-acetylneuraminate esterase domain protein	WP_000296435	0.0
NODE_587	210621	211199	578	cds	Phage protein	hypothetical protein	WP_000332739	7.67455E-79
NODE_602	2342	1701	641	cds	Mobile element protein	transposase family protein	WP_001424809	4.87077E-129
NODE_602	3052	2339	713	cds	Mobile element protein	transposase family protein	YP_003232177	3.69256E-154
NODE_602	8956	9651	695	cds	FIG00638808: hypothetical protein	conserved protein	YP_003229861	2.57338E-98
NODE_602	139745	138750	995	cds	Guanine-hypoxanthine permease	permease yjcd	WP_021545140	3.31E-144
NODE_602	140098	139730	368	cds	Guanine-hypoxanthine permease	xanthine uracil permeases family partial	WP_000106902	3.2358E-61
NODE_608	100728	100561	167	cds	Mobile element protein	is3 transposase partial	WP_001431166	3.24905E-29
NODE_608	101940	102866	926	cds	hypothetical protein	prophage protein	WP_024220649	0.0
NODE_608	102853	103401	548	cds	Failed to assign function	prophage protein	WP_001131908	4.54359E-101
NODE_608	103934	103773	161	cds	Failed to assign function	pf06147 family protein	ETJ58659	1.02111E-30
NODE_608	106641	106201	440	cds	Phage-related protein	kila-n domain protein	YP_860025	6.3922E-96
NODE_608	107279	107055	224	cds	Holliday junction resolvase / Crossover junction endodeoxyribonuclease rusA (EC 3.1.22.-)	crossover junction endodeoxyribonuclease partial	WP_023147754	4.01779E-28
NODE_608	108193	107858	335	cds	DNA adenine methylase	phage n-6-adenine-methyltransferase	YP_001272560	7.11252E-73
NODE_608	116216	115701	515	cds	FIG00643513: hypothetical protein	hypothetical protein	WP_001434468	4.23105E-118
NODE_608	116691	116912	221	cds	FIG00638873: hypothetical protein	hypothetical protein ETEC_0272	YP_006113858	8.36732E-35
NODE_608	116912	117166	254	cds	FIG00638873: hypothetical protein	hypothetical protein ETEC_0272	YP_006113858	3.36743E-52
NODE_608	117232	117726	494	cds	FIG00642676: hypothetical protein	phage protein	WP_001401081	5.01827E-89
NODE_608	117753	118310	557	cds	FIG00642676: hypothetical protein	phage protein	WP_001555696	1.77511E-89
NODE_608	118438	118746	308	cds	Hypothetical protein yfdR	phage protein	WP_000008244	1.34114E-39
NODE_608	119222	120100	878	cds	Phage NinC	phosphoadenosine phosphosulfate reductase family protein	YP_003230648	0.0
NODE_608	120293	120532	239	cds	FIG00641267: hypothetical protein	hypothetical protein ECO26_3713	YP_003230650	2.99035E-32
NODE_608	120529	120858	329	cds	Phage protein	ead ea22-like family protein	YP_003230651	4.92587E-65
NODE_608	120860	121723	863	cds	Phage EaA protein	valyl-trna synthetase	YP_003230652	0.0
NODE_608	122373	123548	1175	cds	Phage integrase	integrase	YP_003230655	0.0
NODE_608	124031	124939	908	cds	hypothetical protein	membrane protein	YP_003230656	0.0
NODE_608	132095	136399	4304	cds	Glycerophosphoryl diester phosphodiesterase (EC 3.1.4.46)	toxin b	WP_024220711	0.0
NODE_608	136933	141528	4595	cds	Glycerophosphoryl diester phosphodiesterase (EC 3.1.4.46)	toxin b	ETJ70347	0.0
NODE_608	142315	142007	308	cds	Mobile element protein	transposase family protein	WP_001549231	1.53723E-32
NODE_608	210432	211193	761	cds	Betaine aldehyde dehydrogenase (EC 1.2.1.8)	betaine aldehyde dehydrogenase	WP_001426529	8.911E-176
NODE_618	93009	92548	461	cds	core protein	rhs repeat-associated core domain partial	WP_024190865	3.36784E-98
NODE_618	95144	95689	545	cds	Failed to assign function	hypothetical protein, partial	WP_000550374	5.65941E-53
NODE_618	97020	96547	473	cds	Failed to assign function	rhs family protein	WP_021351779	7.58249E-88
NODE_626	51760	50633	1127	cds	DNA primase (EC 2.7.7.-), phage-associated	dna primase	YP_003230064	0.0
NODE_633	180	1	179	cds	Failed to assign function	caudovirus prohead protease family protein	WP_001413580	1.25324E-30
NODE_633	3255	3058	197	cds	putative Dnase	hnh nuclease	WP_001431535	1.08391E-17
NODE_633	5283	5017	266	cds	FIG00639442: hypothetical protein	conserved protein	NP_309563	1.84816E-39
NODE_633	5426	5307	119	cds	Failed to assign function	endopeptidase	WP_000320120	1.11115E-17
NODE_638	764	318	446	cds	Phage portal protein	phage portal protein	WP_001432333	4.50521E-58
NODE_638	2455	1130	1325	cds	Phage portal protein	portal protein	YP_003228271	0.0
NODE_638	3746	3408	338	cds	Failed to assign function	structural protein	WP_024241612	3.93379E-65
NODE_638	4337	3954	383	cds	Failed to assign function	phage major capsid hk97 partial	WP_001369400	2.5836E-59
NODE_638	4680	4438	242	cds	Failed to assign function	structural domain protein	WP_024228898	2.03174E-29
NODE_638	5012	4677	335	cds	Failed to assign function	head protein prohead partial	WP_001430293	1.66747E-52
NODE_638	5776	5078	698	cds	Failed to assign function	head protein prohead partial	WP_001453158	4.58282E-132
NODE_638	6239	5745	494	cds	Failed to assign function	caudovirus prohead protease family protein	WP_001429458	4.82507E-91
NODE_646	228	1	227	cds	Phage tail length tape-measure protein 1	tail protein	WP_001436222	4.39545E-28
NODE_646	1026	262	764	cds	Phage tail length tape-measure protein 1	tail length tape measure partial	WP_024230708	3.9804E-92
NODE_646	1457	1035	422	cds	Phage tail length tape-measure protein 1	prophage tail length tape measure family protein	WP_001409008	6.08372E-72
NODE_646	2256	1585	671	cds	Phage tail length tape-measure protein 1	tail protein	WP_001436177	2.32523E-126
NODE_646	2506	2237	269	cds	Phage tail length tape-measure protein 1	tail protein	WP_001428026	2.88027E-36
NODE_656	3	170	167	cds	FIG00644525: hypothetical protein	hypothetical protein	WP_001113757	5.20163E-29
NODE_656	77078	75999	1079	cds	Mobile element protein	transposase is66 family protein	WP_001415941	0.0
NODE_656	78478	78236	242	cds	Hypothetical lipoprotein yehR	ethanolamine utilization protein	WP_024171011	2.48071E-9
NODE_656	182043	182204	161	cds	UDP-N-acetylglucosamine 4,6-dehydratase (EC 4.2.1.-)	fnl1	WP_001342286	5.19469E-23
NODE_656	182174	183076	902	cds	UDP-N-acetylglucosamine 4,6-dehydratase (EC 4.2.1.-)	fnl1	YP_003229908	0.0
NODE_656	213127	212921	206	cds	Failed to assign function	phage dna repair protein	WP_001449313	3.36456E-27
NODE_656	213744	213622	122	cds	Failed to assign function	phage dna repair partial	WP_020232840	2.04774E-15
NODE_656	213906	213760	146	cds	Failed to assign function	upf0758 protein yees	WP_021520249	3.87882E-23
NODE_656	214818	214462	356	cds	hypothetical protein	upf0380 protein partial	WP_000313106	3.3153E-41
NODE_656	216131	217093	962	cds	Phage tail fiber protein	host specificity protein	WP_000302466	3.00236E-149
NODE_656	217968	218456	488	cds	Mobile element protein	transposase is66 family protein	WP_000099149	1.77443E-99
NODE_71	834	1034	200	cds	Failed to assign function	hypothetical protein	WP_024182289	1.36611E-36
NODE_71	8718	9296	578	cds	Putative cytoplasmic protein	hypothetical protein, partial	WP_024252710	2.91615E-107
NODE_71	9277	10587	1310	cds	Phage antitermination protein Q	phage protein	WP_024238166	2.14279E-124
NODE_71	10542	10874	332	cds	Failed to assign function	hypothetical protein, partial	WP_024165906	2.46954E-78
NODE_71	11081	11242	161	cds	Failed to assign function	hypothetical protein	WP_001453943	2.19202E-31
NODE_71	11255	11569	314	cds	Holliday junction resolvase / Crossover junction endodeoxyribonuclease rusA (EC 3.1.22.-)	endodeoxyribonuclease	WP_000904110	2.8976E-58
NODE_71	11523	11897	374	cds	Holliday junction resolvase / Crossover junction endodeoxyribonuclease rusA (EC 3.1.22.-)	endodeoxyribonuclease	WP_001217412	1.66446E-35
NODE_71	26041	26853	812	cds	Mobile element protein	9-o-acetyl-n-acetylneuraminate partial	WP_001410975	1.18887E-118
NODE_71	26847	27245	398	cds	Mobile element protein	5 -nucleotidase	WP_000001261	5.59513E-88
NODE_78	5378	5809	431	cds	Mobile element protein	integrase core domain protein	WP_001675491	6.75875E-102
NODE_80	17	253	236	cds	Terminase small subunit	terminase small subunit	YP_004169181	8.66398E-36
NODE_80	3176	4093	917	cds	Failed to assign function	portal protein b	WP_021553629	4.97069E-132
NODE_80	4108	4482	374	cds	Failed to assign function	phage portal lambda partial	WP_000856879	8.80842E-59
NODE_80	4434	5114	680	cds	Failed to assign function	portal protein	ETJ68185	1.37018E-141
NODE_80	5126	5371	245	cds	Failed to assign function	phage portal lambda family	WP_021573087	1.94102E-31
NODE_80	7198	7770	572	cds	Phage major capsid protein	head protein	WP_001414157	1.92544E-129
NODE_80	7767	8210	443	cds	Phage major capsid protein	major capsid protein	ETJ58577	5.38523E-104
NODE_80	9756	9929	173	cds	Failed to assign function	tail partial	WP_021533913	1.46165E-26
NODE_80	9926	10210	284	cds	Phage minor tail protein	minor tail protein	WP_000683126	1.72425E-56
NODE_89	15817	16080	263	cds	FIG00639870: hypothetical protein	prophage protein	YP_003221208	8.51017E-58

## Sheet: Table S14
Table S14. Analysis of genes differently present in strain FHI48 from a HUS-patient and FHI43 and FHI62 from the same outbreak
Unique genes present in FHI48
Contig Id	Start	Stop	Length	Type	Function myRAST
NODE_0	388553	387549	1004	cds	Putative large exoprotein involved in heme utilization or adhesion of ShlA/HecA/FhaA family
NODE_0	390868	389684	1184	cds	Mobile element protein
NODE_0	419603	419917	314	cds	Failed to assign function
NODE_1	393947	393666	281	cds	FIG00639363: hypothetical protein
NODE_1	396094	394205	1889	cds	Prophage Clp protease-like protein
NODE_1	397485	397171	314	cds	FIG00638168: hypothetical protein
NODE_1	399518	397770	1748	cds	DNA primase (EC 2.7.7.-), phage-associated / Replicative helicase RepA
NODE_1	400047	399820	227	cds	FIG00639856: hypothetical protein
NODE_1	401733	400222	1511	cds	FIG00639870: hypothetical protein
NODE_1	403620	402391	1229	cds	Mobile element protein
NODE_1	496679	496305	374	cds	Failed to assign function
NODE_1	497969	498220	251	cds	Mobile element protein
NODE_11	101203	100979	224	cds	Mobile element protein
NODE_14	73809	73456	353	cds	Failed to assign function
NODE_15	764	3	761	cds	IncF plasmid conjugative transfer DNA-nicking and unwinding protein TraI
NODE_15	79385	79209	176	cds	YihA
NODE_16	2920	2774	146	cds	hypothetical protein
NODE_16	8623	9084	461	cds	Failed to assign function
NODE_16	37707	38360	653	cds	hypothetical protein
NODE_16	38935	39183	248	cds	Failed to assign function
NODE_16	44252	44572	320	cds	Failed to assign function
NODE_16	45043	45486	443	cds	FIG00642006: hypothetical protein
NODE_16	51145	51546	401	cds	hypothetical protein
NODE_16	51564	52316	752	cds	TraL
NODE_16	52294	53025	731	cds	Failed to assign function
NODE_16	53488	53691	203	cds	hypothetical protein
NODE_17	149	3	146	cds	Failed to assign function
NODE_17	11816	6546	5270	cds	IncF plasmid conjugative transfer DNA-nicking and unwinding protein TraI
NODE_17	14014	11816	2198	cds	IncF plasmid conjugative transfer protein TraD
NODE_17	15043	14267	776	cds	IncF plasmid conjugative transfer surface exclusion protein TraT
NODE_17	15527	15030	497	cds	IncF plasmid conjugative transfer surface exclusion protein TraS
NODE_17	18370	15548	2822	cds	IncF plasmid conjugative transfer protein TraG
NODE_17	19740	18367	1373	cds	Failed to assign function
NODE_17	20042	19740	302	cds	IncF plasmid conjugative transfer protein TrbJ
NODE_17	20577	20032	545	cds	IncF plasmid conjugative transfer protein TrbB
NODE_17	20848	20564	284	cds	IncF plasmid conjugative transfer protein TraQ
NODE_17	21314	20967	347	cds	IncF plasmid conjugative transfer protein TrbA
NODE_17	22073	21330	743	cds	IncF plasmid conjugative transfer pilus assembly protein TraF
NODE_17	22323	22066	257	cds	IncF plasmid conjugative transfer protein TrbE
NODE_17	24158	22350	1808	cds	IncF plasmid conjugative transfer protein TraN
NODE_17	24793	24155	638	cds	IncF plasmid conjugative transfer protein TrbC
NODE_17	25273	24821	452	cds	hypothetical protein
NODE_17	25764	25303	461	cds	hypothetical protein
NODE_17	26782	25790	992	cds	IncF plasmid conjugative transfer pilus assembly protein TraU
NODE_17	27411	26779	632	cds	IncF plasmid conjugative transfer pilus assembly protein TraW
NODE_17	27794	27408	386	cds	IncF plasmid conjugative transfer protein TrbI
NODE_17	30418	27791	2627	cds	IncF plasmid conjugative transfer pilus assembly protein TraC
NODE_17	30585	30481	104	cds	FIG00641102: hypothetical protein
NODE_17	30799	30578	221	cds	IncF plasmid conjugative transfer protein TraR
NODE_17	31449	30934	515	cds	IncF plasmid conjugative transfer pilus assembly protein TraV
NODE_17	31697	31446	251	cds	IncF plasmid conjugative transfer protein TrbG
NODE_17	31906	31709	197	cds	IncF plasmid conjugative transfer protein TrbD
NODE_17	32483	31893	590	cds	IncF plasmid conjugative transfer protein TraP
NODE_17	33900	32473	1427	cds	IncF plasmid conjugative transfer pilus assembly protein TraB
NODE_17	34628	33900	728	cds	IncF plasmid conjugative transfer pilus assembly protein TraK
NODE_17	35181	34615	566	cds	IncF plasmid conjugative transfer pilus assembly protein TraE
NODE_17	35514	35203	311	cds	IncF plasmid conjugative transfer pilus assembly protein TraL
NODE_17	35921	35529	392	cds	IncF plasmid conjugative transfer pilin protein TraA
NODE_17	36182	35955	227	cds	IncF plasmid conjugative transfer regulator TraY
NODE_17	36949	36302	647	cds	Failed to assign function
NODE_17	37524	37141	383	cds	IncF plasmid conjugative transfer mating signal transduction protein TraM
NODE_17	37938	38447	509	cds	X polypeptide
NODE_17	39969	39673	296	cds	FIG00642953: hypothetical protein
NODE_17	41118	40903	215	cds	Failed to assign function
NODE_17	41755	41237	518	cds	FIG00642735: hypothetical protein
NODE_17	43094	42960	134	cds	FIG00638906: hypothetical protein
NODE_17	44671	43694	977	cds	FIG00638906: hypothetical protein
NODE_17	45541	44681	860	cds	FIG00638906: hypothetical protein
NODE_18	1	420	419	cds	RepA1
NODE_18	1334	1603	269	cds	Prevent host death protein, Phd antitoxin
NODE_18	1600	1881	281	cds	YacB
NODE_18	1966	2313	347	cds	FIG01046320: hypothetical protein
NODE_18	3527	4528	1001	cds	FIG01046273: hypothetical protein
NODE_18	5048	4704	344	cds	Failed to assign function
NODE_18	5801	5547	254	cds	hypothetical protein
NODE_18	6772	5846	926	cds	FIG01048484: hypothetical protein
NODE_18	8672	9025	353	cds	FIG00643174: hypothetical protein
NODE_18	9890	9075	815	cds	Colicin-M
NODE_18	10134	10661	527	cds	Failed to assign function
NODE_18	12214	10679	1535	cds	Failed to assign function
NODE_18	12655	13167	512	cds	Failed to assign function
NODE_18	13668	13318	350	cds	stable plasmid inheritance protein B
NODE_18	14633	13671	962	cds	Putative stability/partitioning protein encoded within prophage CP-933T
NODE_19	793	236	557	cds	Failed to assign function
NODE_2	647	3	644	cds	Rhs core protein with extension
NODE_2	440025	439411	614	cds	FIG00638423: hypothetical protein
NODE_2	467929	468102	173	cds	Phage terminase small subunit
NODE_2	468511	469020	509	cds	Terminase small subunit
NODE_2	478670	479128	458	cds	Phage minor tail protein
NODE_2	524984	523908	1076	cds	Phage integrase
NODE_2	525231	524950	281	cds	Failed to assign function
NODE_2	525526	525338	188	cds	Phage protein
NODE_2	526579	525770	809	cds	Recombinational DNA repair protein RecT (prophage associated)
NODE_2	529253	526572	2681	cds	Exodeoxyribonuclease VIII (EC 3.1.11.-)
NODE_2	529630	529361	269	cds	Phage protein
NODE_2	529875	529705	170	cds	Putative bacteriophage protein
NODE_2	530096	529875	221	cds	Kil protein
NODE_2	531382	530963	419	cds	putative regulator
NODE_2	531479	531721	242	cds	Failed to assign function
NODE_2	531718	532140	422	cds	FIG00639855: hypothetical protein
NODE_2	532218	533006	788	cds	Replication protein 15
NODE_2	536050	536862	812	cds	Failed to assign function
NODE_2	537508	537903	395	cds	Phage protein
NODE_2	538619	538831	212	cds	FIG01047714: hypothetical protein
NODE_2	538903	539502	599	cds	Failed to assign function
NODE_2	539502	539792	290	cds	putative bacteriophage protein
NODE_20	11426	11031	395	cds	Failed to assign function
NODE_21	5734	4856	878	cds	Failed to assign function
NODE_21	6584	6802	218	cds	FIG00638841: hypothetical protein
NODE_24	2641	2736	95	cds	FIG00642676: hypothetical protein
NODE_25	2	481	479	cds	Phage minor capsid protein - DNA pilot protein
NODE_25	545	2086	1541	cds	Phage DNA replication protein
NODE_25	2083	2343	260	cds	Phage single stranded DNA synthesis
NODE_25	2340	2540	200	cds	Failed to assign function
NODE_26	770	1042	272	cds	FIG00638906: hypothetical protein
NODE_27	2182	2319	137	cds	FIG00642676: hypothetical protein
NODE_29	188	3	185	cds	FIG00641663: hypothetical protein
NODE_29	2133	2026	107	cds	Failed to assign function
NODE_3	95350	95448	98	cds	hypothetical protein
NODE_31	70	2	68	cds	Phage minor capsid protein - DNA pilot protein
NODE_32	886	1194	308	cds	Failed to assign function
NODE_4	228417	228596	179	cds	Failed to assign function
NODE_5	97435	97163	272	cds	Failed to assign function
NODE_5	303463	304152	689	cds	FIG00638104: hypothetical protein
NODE_5	305677	306969	1292	cds	Failed to assign function
NODE_5	307063	308919	1856	cds	Phage tail length tape-measure protein 1
NODE_5	310782	311000	218	cds	Phage tail assembly protein I
NODE_5	318167	317853	314	cds	FIG00638841: hypothetical protein
NODE_5	431672	428655	3017	cds	core protein
NODE_6	2732	3301	569	cds	Phage tail fiber protein
NODE_6	155568	155897	329	cds	Outer membrane protein C precursor
NODE_6	155851	156660	809	cds	Outer membrane protein C precursor
NODE_6	185208	184939	269	cds	FIG00639870: hypothetical protein
NODE_6	185374	185153	221	cds	Failed to assign function
NODE_6	275890	274823	1067	cds	Molybdate metabolism regulator
NODE_6	278616	276022	2594	cds	Molybdate metabolism regulator
NODE_6	452528	452031	497	cds	Failed to assign function
NODE_8	277059	274597	2462	cds	Exodeoxyribonuclease VIII (EC 3.1.11.-)
NODE_8	279628	277337	2291	cds	Exodeoxyribonuclease encoded by cryptic prophage CP-933P
NODE_8	280662	280871	209	cds	FIG00642398: hypothetical protein
NODE_8	281510	280872	638	cds	FIG00641599: hypothetical protein
NODE_8	295907	296329	422	cds	Putative single stranded DNA-binding protein of prophage
NODE_8	296796	296990	194	cds	hypothetical protein
NODE_8	296987	297583	596	cds	Prophage Clp protease-like protein
NODE_8	306587	306742	155	cds	Phage terminase, large subunit
NODE_8	309424	309627	203	cds	FIG00638989: hypothetical protein
NODE_8	309665	310903	1238	cds	Mobile element protein
NODE_8	310917	311120	203	cds	Failed to assign function
NODE_8	311180	311761	581	cds	COG3617: Prophage antirepressor
NODE_8	312061	311882	179	cds	conserved hypothetical protein
NODE_8	312258	312461	203	cds	FIG00639870: hypothetical protein
NODE_8	324403	324519	116	cds	Phage minor tail protein
NODE_9	231559	231002	557	cds	FIG00642676: hypothetical protein
Unique genes present in FHI43 and FHI62
Contig Id	Start	Stop	Length	Type	Function myRAST
NODE_0	303788	303898	110	cds	hypothetical protein
NODE_0	310470	310991	521	cds	unknown protein encoded by prophage CP-933O
NODE_0	312397	312753	356	cds	Methyltransferase (EC 2.1.1.-)
NODE_0	313906	314085	179	cds	hypothetical protein
NODE_0	314242	314060	182	cds	hypothetical protein
NODE_0	314420	315733	1313	cds	Failed to assign function
NODE_0	316527	316195	332	cds	Protein flxA
NODE_0	317060	317299	239	cds	Failed to assign function
NODE_0	317299	317586	287	cds	Failed to assign function
NODE_0	319691	320443	752	cds	Phage antitermination protein Q
NODE_0	321077	320865	212	cds	Cold shock protein CspF
NODE_0	322314	322195	119	cds	Failed to assign function
NODE_0	322567	322878	311	cds	FIG00639051: hypothetical protein
NODE_0	323405	323902	497	cds	FIG00639844: hypothetical protein
NODE_0	325886	325476	410	cds	putative envelope protein
NODE_0	326566	327111	545	cds	Terminase small subunit
NODE_0	329008	329214	206	cds	Failed to assign function
NODE_0	330793	332112	1319	cds	Phage capsid and scaffold
NODE_0	332122	332454	332	cds	Head decoration protein
NODE_0	333577	333972	395	cds	Phage DNA-packaging protein
NODE_0	346089	349115	3026	cds	Phage tail fiber protein
NODE_0	350375	349788	587	cds	Mobile element protein
NODE_0	350925	350692	233	cds	FIG00640097: hypothetical protein
NODE_12	6913	5657	1256	cds	IncF plasmid conjugative transfer DNA-nicking and unwinding protein TraI
NODE_12	85692	85354	338	cds	YihA
NODE_2	391624	389618	2006	cds	Mobile element protein
NODE_3	38833	39177	344	cds	FIG00638104: hypothetical protein
NODE_3	44451	47693	3242	cds	Phage tail length tape-measure protein 1
NODE_3	244177	243956	221	cds	FIG00639870: hypothetical protein
NODE_3	244392	244150	242	cds	FIG00639870: hypothetical protein
NODE_3	337635	333841	3794	cds	Molybdate metabolism regulator
NODE_4	141635	145828	4193	cds	Type II secretory pathway, ATPase PulE/Tfp pilus assembly pathway, ATPase PilB
NODE_4	145825	146358	533	cds	Failed to assign function
NODE_4	146850	147281	431	cds	hypothetical protein
NODE_4	147760	148110	350	cds	Failed to assign function
NODE_4	148110	148868	758	cds	Rhs core protein with extension
NODE_5	431084	430260	824	cds	FIG00642676: hypothetical protein
NODE_5	435927	436415	488	cds	hypothetical protein
NODE_6	299548	299844	296	cds	putative endopeptidase
NODE_6	301584	302000	416	cds	Terminase small subunit
NODE_7	215844	216257	413	cds	Phage minor tail protein

## Sheet: Table S15
Table S15. Analysis of genes differently present in strains FHI58 and FHI63 from HUS-patients and St. Olav104 from the same outbreak
Unique genes present in FHI58 and FHI63
Contig Id	Start	Stop	Length	Type	Function myRAST
NODE_3	214960	213311	1649	cds	Enterotoxin
NODE_23	7558	6578	980	cds	Modification methylase EcoRI (EC 2.1.1.72)
NODE_19	2	151	149	cds	Mobile element protein
NODE_1	539595	538936	659	cds	Flagellar basal-body P-ring formation protein FlgA
NODE_6	11015	10101	914	cds	FIG00638504: hypothetical protein
NODE_14	15341	16780	1439	cds	Microcin H47 secretion protein
NODE_1	443228	445021	1793	cds	Uptake hydrogenase large subunit (EC 1.12.99.6)
NODE_2	427057	425816	1241	cds	putative phage inhibition, colicin resistance and tellurite resistance protein
NODE_6	44006	43032	974	cds	Flagellar biosynthesis protein FlhA
NODE_8	25775	23343	2432	cds	Outer membrane protein assembly factor YaeT precursor
NODE_4	320843	321364	521	cds	hypothetical protein
NODE_12	70802	69903	899	cds	LysR family transcriptional regulator YcjZ
NODE_3	344219	345094	875	cds	Type III secretion host injection and negative regulator protein (YopD)
NODE_0	477386	477207	179	cds	hypothetical protein
NODE_23	4615	5052	437	cds	entry exclusion protein 1
NODE_0	122124	121963	161	cds	FIG00638240: hypothetical protein
NODE_14	1148	363	785	cds	Lipid A biosynthesis (KDO) 2-(lauroyl)-lipid IVA acyltransferase (EC 2.3.1.-)
NODE_9	76651	75227	1424	cds	4-aminobutyraldehyde dehydrogenase (EC 1.2.1.19)
NODE_4	423130	423032	98	cds	hypothetical protein
NODE_0	398253	399944	1691	cds	PTS system, fructose-specific IIB component (EC 2.7.1.69) / PTS system, fructose-specific IIC component (EC 2.7.1.69)
NODE_0	578171	579436	1265	cds	N-Acetylneuraminate cytidylyltransferase (EC 2.7.7.43)
NODE_2	239077	238814	263	cds	conserved hypothetical protein
NODE_7	89652	89867	215	cds	Hypothetical protein yfgJ
NODE_23	4356	2788	1568	cds	hypothetical protein
NODE_2	66907	67833	926	cds	Flagellar motor rotation protein MotB
NODE_0	291384	292142	758	cds	2-succinyl-6-hydroxy-2,4-cyclohexadiene-1-carboxylate synthase (EC 4.2.99.20)
NODE_5	317029	318522	1493	cds	General secretion pathway protein E
NODE_23	9029	8796	233	cds	mobilization protein mbeD
NODE_12	130710	128035	2675	cds	Aconitate hydratase (EC 4.2.1.3)
NODE_4	70450	69692	758	cds	Phosphoglycolate phosphatase (EC 3.1.3.18)
NODE_23	1066	1257	191	cds	RNAI modulator protein Rom
NODE_12	88660	86393	2267	cds	Maltose phosphorylase (EC 2.4.1.8) / Trehalose phosphorylase (EC 2.4.1.64)
NODE_23	5133	5561	428	cds	entry exclusion protein 2
NODE_4	418766	417447	1319	cds	Hexose phosphate uptake regulatory protein UhpC
NODE_23	1034	678	356	cds	mobilization protein MobC
NODE_2	240295	239180	1115	cds	FIG00638086: hypothetical protein
NODE_2	18083	19777	1694	cds	FIG00638997: hypothetical protein
NODE_0	580756	581982	1226	cds	Failed to assign function
NODE_0	687934	686909	1025	cds	Mobile element protein
NODE_9	79412	78399	1013	cds	Putrescine transport ATP-binding protein PotA (TC 3.A.1.11.1)
NODE_3	243737	243006	731	cds	Ribosomal RNA small subunit methyltransferase E (EC 2.1.1.-)
NODE_1	363474	364166	692	cds	Putative inner membrane protein
NODE_0	522608	522342	266	cds	Phage EaA protein
NODE_14	13217	15337	2120	cds	Methionine ABC transporter ATP-binding protein
NODE_1	301630	302763	1133	cds	Putrescine transport ATP-binding protein PotG (TC 3.A.1.11.2)
NODE_0	582018	583178	1160	cds	Failed to assign function
NODE_6	44101	44736	635	cds	Flagellar motor rotation protein MotB
NODE_1	21630	21382	248	cds	Putative inner membrane protein
NODE_12	30641	30276	365	cds	Failed to assign function
NODE_23	8421	7588	833	cds	Type II restriction enzyme EcoRI
NODE_2	149929	151839	1910	cds	DinG family ATP-dependent helicase YoaA
NODE_10	93305	91839	1466	cds	Outer membrane component of tripartite multidrug resistance system
NODE_10	155746	156399	653	cds	Type III secretion inner membrane protein (YscR,SpaR,HrcR,EscR,homologous to flagellar export components)
NODE_2	487107	488390	1283	cds	Putative transport protein
Unique genes present in St. Olav104
Contig Id	Start	Stop	Length	Type	Function myRAST
scf7180000000168_CDS_10616-10927_5313	10616	10927	311	cds	Phage tail length tape-measure protein 1
scf7180000000169_CDS_101477-102553_4531	101477	102553	1076	cds	Outer membrane component of tripartite multidrug resistance system
scf7180000000169_CDS_102580-102942_4039	102580	102942	362	cds	Outer membrane component of tripartite multidrug resistance system
scf7180000000169_CDS_1-213_4071	1	213	212	cds	Efa1-Lymphostatin-like protein
scf7180000000169_CDS_1448-1720_1991	1448	1720	272	cds	Efa1-Lymphostatin-like protein
scf7180000000169_CDS_1806-2012_5434	1806	2012	206	cds	Efa1-Lymphostatin-like protein
scf7180000000169_CDS_2100-1993_3258	2100	1993	107	cds	Failed to assign function
scf7180000000169_CDS_2240-6970_4050	2240	6970	4730	cds	Efa1-Lymphostatin-like protein
scf7180000000169_CDS_278-529_4655	278	529	251	cds	Efa1-Lymphostatin-like protein
scf7180000000169_CDS_39036-38629_4753	39036	38629	407	cds	Type III secretion inner membrane protein (YscR,SpaR,HrcR,EscR,homologous to flagellar export components)
scf7180000000169_CDS_859-1134_4687	859	1134	275	cds	Efa1-Lymphostatin-like protein
scf7180000000169_CDS_9718-9987_4140	9718	9987	269	cds	Mobile element protein
scf7180000000170_CDS_160297-161247_2757	160297	161247	950	cds	Putrescine transport ATP-binding protein PotG (TC 3.A.1.11.2)
scf7180000000170_CDS_161202-161429_5502	161202	161429	227	cds	Putrescine transport ATP-binding protein PotG (TC 3.A.1.11.2)
scf7180000000170_CDS_222140-222556_5545	222140	222556	416	cds	Putative inner membrane protein
scf7180000000171_CDS_1009-452_1156	1009	452	557	cds	Phage terminase, large subunit
scf7180000000171_CDS_238-2_5455	238	2	236	cds	Failed to assign function
scf7180000000171_CDS_28908-28660_5188	28908	28660	248	cds	Phage tail fiber protein
scf7180000000171_CDS_4177-3833_610	4177	3833	344	cds	FIG00638659: hypothetical protein
scf7180000000171_CDS_455-270_4266	455	270	185	cds	Failed to assign function
scf7180000000172_CDS_115-2_4704	115	2	113	cds	Failed to assign function
scf7180000000172_CDS_2405-819_5384	2405	819	1586	cds	unknown protein encoded within prophage CP-933V
scf7180000000172_CDS_2764-2402_4318	2764	2402	362	cds	Mobile element protein
scf7180000000172_CDS_38169-37396_5093	38169	37396	773	cds	LysR family transcriptional regulator YcjZ
scf7180000000172_CDS_54233-53760_3529	54233	53760	473	cds	Maltose phosphorylase (EC 2.4.1.8) / Trehalose phosphorylase (EC 2.4.1.64)
scf7180000000173_CDS_4274-3594_4414	4274	3594	680	cds	Phage tail assembly protein I
scf7180000000173_CDS_4844-4329_5362	4844	4329	515	cds	Phage tail assembly protein
scf7180000000173_CDS_6315-5950_4447	6315	5950	365	cds	Phage tail length tape-measure protein 1
scf7180000000173_CDS_7542-7309_760	7542	7309	233	cds	Phage tail length tape-measure protein 1
scf7180000000174_CDS_187994-187209_4006	187994	187209	785	cds	Flagellar motor rotation protein MotB
scf7180000000174_CDS_188047-188913_5450	188047	188913	866	cds	Flagellar biosynthesis protein FlhA
scf7180000000174_CDS_221229-221843_5380	221229	221843	614	cds	FIG00638504: hypothetical protein
scf7180000000174_CDS_53279-53380_4453	53279	53380	101	cds	Failed to assign function
scf7180000000175_CDS_128695-128399_245	128695	128399	296	cds	FIG00638240: hypothetical protein
scf7180000000175_CDS_164669-164445_4214	164669	164445	224	cds	FIG00638841: hypothetical protein
scf7180000000175_CDS_165367-165666_288	165367	165666	299	cds	Failed to assign function
scf7180000000175_CDS_165666-165929_3505	165666	165929	263	cds	Failed to assign function
scf7180000000175_CDS_165926-166978_5491	165926	166978	1052	cds	Failed to assign function
scf7180000000175_CDS_167053-167301_5172	167053	167301	248	cds	Failed to assign function
scf7180000000175_CDS_167643-167882_5551	167643	167882	239	cds	Failed to assign function
scf7180000000175_CDS_167971-168555_4391	167971	168555	584	cds	Failed to assign function
scf7180000000175_CDS_168781-169080_3086	168781	169080	299	cds	Failed to assign function
scf7180000000175_CDS_169077-169196_3730	169077	169196	119	cds	Phage capsid and scaffold
scf7180000000176_CDS_138199-138483_4853	138199	138483	284	cds	Failed to assign function
scf7180000000176_CDS_138566-138766_5509	138566	138766	200	cds	Failed to assign function
scf7180000000177_CDS_1226-1567_5554	1226	1567	341	cds	Phage tail fiber protein
scf7180000000177_CDS_1687-2226_5394	1687	2226	539	cds	Phage tail fiber protein
scf7180000000177_CDS_2-154_4376	2	154	152	cds	Failed to assign function
scf7180000000177_CDS_2184-3314_1660	2184	3314	1130	cds	Phage tail fiber protein
scf7180000000177_CDS_3580-3861_4113	3580	3861	281	cds	Phage tail fiber protein
scf7180000000177_CDS_4592-5521_4226	4592	5521	929	cds	Phage tail fiber protein
scf7180000000177_CDS_502-1140_998	502	1140	638	cds	Phage tail fiber protein
scf7180000000177_CDS_8058-7687_5464	8058	7687	371	cds	FIG00643151: hypothetical protein
scf7180000000177_CDS_8892-8572_1653	8892	8572	320	cds	Failed to assign function
scf7180000000178_CDS_1439-2422_1578	1439	2422	983	cds	Phage tail fiber protein
scf7180000000178_CDS_220-2_636	220	2	218	cds	Superoxide dismutase [Cu-Zn] precursor (EC 1.15.1.1)
scf7180000000178_CDS_2544-3818_4975	2544	3818	1274	cds	Phage tail fiber protein
scf7180000000178_CDS_41727-43703_519	41727	43703	1976	cds	Aconitate hydratase (EC 4.2.1.3)
scf7180000000178_CDS_523-672_4460	523	672	149	cds	Phage tail fiber protein
scf7180000000178_CDS_6511-6846_2828	6511	6846	335	cds	FIG00638227: hypothetical protein
scf7180000000178_CDS_669-1232_5034	669	1232	563	cds	Phage tail fiber protein
scf7180000000179_CDS_1057-2_5392	1057	2	1055	cds	FIG00638997: hypothetical protein
scf7180000000179_CDS_41719-42402_5557	41719	42402	683	cds	Mobile element protein
scf7180000000179_CDS_81819-81448_4797	81819	81448	371	cds	Failed to assign function
scf7180000000179_CDS_82334-82185_2009	82334	82185	149	cds	Failed to assign function
scf7180000000179_CDS_83743-83456_4422	83743	83456	287	cds	Phage DNA transfer protein
scf7180000000179_CDS_84188-83748_2649	84188	83748	440	cds	Phage DNA transfer protein
scf7180000000180_CDS_553-53_5531	553	53	500	cds	Phenylacetaldehyde dehydrogenase (EC 1.2.1.39)
scf7180000000181_CDS_10295-10417_5544	10295	10417	122	cds	conserved hypothetical protein
scf7180000000181_CDS_123-1_4946	123	1	122	cds	Phage portal protein
scf7180000000181_CDS_1278-607_3248	1278	607	671	cds	Phage portal protein
scf7180000000181_CDS_17877-16888_5400	17877	16888	989	cds	Mobile element protein
scf7180000000181_CDS_2607-1792_2121	2607	1792	815	cds	Phage terminase, large subunit
scf7180000000181_CDS_559-335_5506	559	335	224	cds	Phage portal protein
scf7180000000182_CDS_2-1723_384	2	1723	1721	cds	Formate dehydrogenase N alpha subunit (EC 1.2.1.2) @ selenocysteine-containing
scf7180000000182_CDS_85752-84952_4025	85752	84952	800	cds	Putative transport protein
scf7180000000183_CDS_630-1_3644	630	1	629	cds	Flagellar motor rotation protein MotB
scf7180000000184_CDS_298-2_2566	298	2	296	cds	Formate dehydrogenase N alpha subunit (EC 1.2.1.2) @ selenocysteine-containing
scf7180000000184_CDS_35559-34729_1255	35559	34729	830	cds	4-aminobutyraldehyde dehydrogenase (EC 1.2.1.19)
scf7180000000185_CDS_1220-3_5437	1220	3	1217	cds	Maltose phosphorylase (EC 2.4.1.8) / Trehalose phosphorylase (EC 2.4.1.64)
scf7180000000185_CDS_40741-40595_529	40741	40595	146	cds	Failed to assign function
scf7180000000187_CDS_1558-2148_4698	1558	2148	590	cds	4-aminobutyraldehyde dehydrogenase (EC 1.2.1.19)
scf7180000000187_CDS_2-175_4768	2	175	173	cds	Spermidine Putrescine ABC transporter permease component PotB (TC 3.A.1.11.1)
scf7180000000187_CDS_658-753_5347	658	753	95	cds	Spermidine Putrescine ABC transporter permease component PotB (TC 3.A.1.11.1)
scf7180000000187_CDS_743-883_4088	743	883	140	cds	Spermidine Putrescine ABC transporter permease component potC (TC_3.A.1.11.1)
scf7180000000187_CDS_901-1536_3863	901	1536	635	cds	Spermidine Putrescine ABC transporter permease component potC (TC_3.A.1.11.1)
scf7180000000188_CDS_1256-1453_3835	1256	1453	197	cds	Uncharacterized protein ynbE; probable lipoprotein STY1424
scf7180000000188_CDS_2-136_4254	2	136	134	cds	Putative uncharacterized protein ydbH
scf7180000000188_CDS_349-621_5296	349	621	272	cds	Putative uncharacterized protein ydbH
scf7180000000188_CDS_5161-4658_5385	5161	4658	503	cds	Monoamine oxidase (1.4.3.4)
scf7180000000188_CDS_979-1272_3590	979	1272	293	cds	Putative uncharacterized protein ydbH
scf7180000000189_CDS_340-2_923	340	2	338	cds	UDP-N-acetylglucosamine 2-epimerase (EC 5.1.3.14)
scf7180000000189_CDS_946-812_5515	946	812	134	cds	UDP-N-acetylglucosamine 2-epimerase (EC 5.1.3.14)
scf7180000000190_CDS_1296-2369_4727	1296	2369	1073	cds	Formate dehydrogenase N alpha subunit (EC 1.2.1.2) @ selenocysteine-containing
scf7180000000190_CDS_2363-2668_4910	2363	2668	305	cds	Failed to assign function
scf7180000000190_CDS_375-1_1291	375	1	374	cds	Permease of the drug/metabolite transporter (DMT) superfamily
scf7180000000191_CDS_122-3_3001	122	3	119	cds	Threonyl-tRNA synthetase (EC 6.1.1.3)
scf7180000000191_CDS_1920-2231_2832	1920	2231	311	cds	Failed to assign function
scf7180000000191_CDS_704-1162_4944	704	1162	458	cds	Failed to assign function
scf7180000000192_CDS_152-310_2900	152	310	158	cds	Attachment invasion locus protein precursor
scf7180000000192_CDS_307-750_5275	307	750	443	cds	Attachment invasion locus protein precursor
scf7180000000193_CDS_2549-2034_3475	2549	2034	515	cds	Putrescine transport ATP-binding protein PotA (TC 3.A.1.11.1)
scf7180000000193_CDS_286-2_3429	286	2	284	cds	4-aminobutyraldehyde dehydrogenase (EC 1.2.1.19)
scf7180000000194_CDS_1128-1_1500	1128	1	1127	cds	Outer membrane protein assembly factor YaeT precursor
scf7180000000194_CDS_229293-228928_3106	229293	228928	365	cds	Phage tail fiber assembly protein
scf7180000000194_CDS_230111-229293_4894	230111	229293	818	cds	Phage tail fiber protein
scf7180000000194_CDS_230789-230211_4112	230789	230211	578	cds	Phage tail assembly protein
scf7180000000194_CDS_236369-236001_4498	236369	236001	368	cds	Phage minor tail protein
scf7180000000194_CDS_236611-236366_3727	236611	236366	245	cds	Failed to assign function
scf7180000000194_CDS_237301-237128_5359	237301	237128	173	cds	Phage capsid and scaffold
scf7180000000195_CDS_1449-961_4123	1449	961	488	cds	Phage tail length tape-measure protein 1
scf7180000000195_CDS_1963-1532_2182	1963	1532	431	cds	Phage tail length tape-measure protein 1
scf7180000000195_CDS_2475-2014_4707	2475	2014	461	cds	Phage tail length tape-measure protein 1
scf7180000000195_CDS_2950-2486_5428	2950	2486	464	cds	Phage tail length tape-measure protein 1
scf7180000000195_CDS_3275-3003_3998	3275	3003	272	cds	Phage tail length tape-measure protein 1
scf7180000000195_CDS_367-197_2699	367	197	170	cds	Phage minor tail protein
scf7180000000195_CDS_3700-3323_5451	3700	3323	377	cds	Failed to assign function
scf7180000000195_CDS_6139-5669_2201	6139	5669	470	cds	Phage capsid and scaffold
scf7180000000195_CDS_762-433_5297	762	433	329	cds	Phage minor tail protein
scf7180000000196_CDS_1466-957_5470	1466	957	509	cds	Phage tail length tape-measure protein 1
scf7180000000196_CDS_2059-1850_5417	2059	1850	209	cds	Phage tail length tape-measure protein 1
scf7180000000196_CDS_3520-3191_5500	3520	3191	329	cds	Failed to assign function
scf7180000000196_CDS_3967-3668_5508	3967	3668	299	cds	Phage tail assembly
scf7180000000196_CDS_4130-3975_4916	4130	3975	155	cds	Phage minor tail protein
scf7180000000196_CDS_4942-4697_5517	4942	4697	245	cds	Phage tail fiber protein
scf7180000000196_CDS_5306-4923_2781	5306	4923	383	cds	Phage capsid and scaffold
scf7180000000196_CDS_6407-6240_5277	6407	6240	167	cds	Failed to assign function
scf7180000000196_CDS_65-3_5005	65	3	62	cds	Phage tail length tape-measure protein 1
scf7180000000196_CDS_7426-7139_299	7426	7139	287	cds	Failed to assign function
scf7180000000196_CDS_883-65_3480	883	65	818	cds	Phage tail length tape-measure protein 1
scf7180000000197_CDS_136967-137125_3674	136967	137125	158	cds	Mobile element protein
scf7180000000197_CDS_296187-296357_2119	296187	296357	170	cds	Mobile element protein
scf7180000000197_CDS_296501-297205_5489	296501	297205	704	cds	Enterotoxin
scf7180000000197_CDS_297264-298148_3932	297264	298148	884	cds	Enterotoxin
scf7180000000197_CDS_342134-341166_2639	342134	341166	968	cds	General secretion pathway protein E
scf7180000000197_CDS_342658-342134_6	342658	342134	524	cds	General secretion pathway protein E
scf7180000000197_CDS_465736-465407_5243	465736	465407	329	cds	putative phage inhibition, colicin resistance and tellurite resistance protein
scf7180000000197_CDS_466647-465736_5320	466647	465736	911	cds	putative phage inhibition, colicin resistance and tellurite resistance protein
scf7180000000197_CDS_62-3_5311	62	3	59	cds	Phage minor tail protein
scf7180000000197_CDS_705368-705207_4587	705368	705207	161	cds	Failed to assign function
scf7180000000197_CDS_723583-723900_5481	723583	723900	317	cds	hypothetical protein
scf7180000000197_CDS_725338-725171_5525	725338	725171	167	cds	Failed to assign function
scf7180000000198_CDS_11182-11454_3088	11182	11454	272	cds	Failed to assign function
scf7180000000198_CDS_1-270_5276	1	270	269	cds	Glutamate Aspartate transport system permease protein GltK (TC 3.A.1.3.4)
scf7180000000198_CDS_1343-1747_1541	1343	1747	404	cds	ABC-type polar amino acid transport system, ATPase component
scf7180000000198_CDS_2054-2371_5481	2054	2371	317	cds	hypothetical protein
scf7180000000198_CDS_267-980_345	267	980	713	cds	Glutamate Aspartate transport system permease protein GltK (TC 3.A.1.3.4)
scf7180000000198_CDS_8527-8324_2632	8527	8324	203	cds	Failed to assign function
scf7180000000198_CDS_9082-8579_4492	9082	8579	503	cds	Shikimate 5-dehydrogenase I alpha (EC 1.1.1.25)
scf7180000000198_CDS_9396-9124_5513	9396	9124	272	cds	Shikimate 5-dehydrogenase I alpha (EC 1.1.1.25)
scf7180000000198_CDS_988-1350_5549	988	1350	362	cds	Failed to assign function
scf7180000000198_CDS_9971-9576_4217	9971	9576	395	cds	Failed to assign function
scf7180000000199_CDS_322206-322628_5401	322206	322628	422	cds	hypothetical protein
scf7180000000199_CDS_419167-418808_5228	419167	418808	359	cds	Hexose phosphate uptake regulatory protein UhpC
scf7180000000199_CDS_420126-419164_3913	420126	419164	962	cds	Hexose phosphate uptake regulatory protein UhpC
scf7180000000199_CDS_519414-518329_5240	519414	518329	1085	cds	Permeases of the major facilitator superfamily
scf7180000000199_CDS_519755-519507_678	519755	519507	248	cds	Permeases of the major facilitator superfamily
scf7180000000199_CDS_71615-70986_4734	71615	70986	629	cds	Phosphoglycolate phosphatase (EC 3.1.3.18)
scf7180000000200_CDS_13083-13352_3965	13083	13352	269	cds	Translation elongation factor Tu
scf7180000000200_CDS_13357-13779_1790	13357	13779	422	cds	Translation elongation factor Tu
scf7180000000200_CDS_13863-14267_90	13863	14267	404	cds	Translation elongation factor Tu
scf7180000000200_CDS_14495-14641_2102	14495	14641	146	cds	Preprotein translocase subunit SecE (TC 3.A.5.1.1)
scf7180000000200_CDS_14614-14880_806	14614	14880	266	cds	Preprotein translocase subunit SecE (TC 3.A.5.1.1)
scf7180000000200_CDS_14882-15151_2244	14882	15151	269	cds	Transcription antitermination protein NusG
scf7180000000200_CDS_15585-15755_4822	15585	15755	170	cds	LSU ribosomal protein L11p (L12e)
scf7180000000200_CDS_16014-16238_3318	16014	16238	224	cds	LSU ribosomal protein L1p (L10Ae)
scf7180000000200_CDS_16301-16600_1113	16301	16600	299	cds	LSU ribosomal protein L1p (L10Ae)
scf7180000000200_CDS_17381-17623_5271	17381	17623	242	cds	LSU ribosomal protein L10p (P0)
scf7180000000200_CDS_1-78_313	1	78	77	cds	Ribokinase (EC 2.7.1.15)
scf7180000000200_CDS_18374-18478_5516	18374	18478	104	cds	DNA-directed RNA polymerase beta subunit (EC 2.7.7.6)
scf7180000000200_CDS_314-610_4665	314	610	296	cds	Ribose operon repressor
scf7180000000200_CDS_735-1298_5530	735	1298	563	cds	Ribose operon repressor
scf7180000000200_CDS_75-296_5473	75	296	221	cds	Ribokinase (EC 2.7.1.15)
scf7180000000201_CDS_1089-1352_5478	1089	1352	263	cds	UDP-N-acetylenolpyruvoylglucosamine reductase (EC 1.1.1.158)
scf7180000000201_CDS_1343-1906_5291	1343	1906	563	cds	UDP-N-acetylenolpyruvoylglucosamine reductase (EC 1.1.1.158)
scf7180000000201_CDS_1939-2166_838	1939	2166	227	cds	Failed to assign function
scf7180000000201_CDS_2388-2885_3458	2388	2885	497	cds	Failed to assign function
scf7180000000201_CDS_907-1092_5265	907	1092	185	cds	UDP-N-acetylenolpyruvoylglucosamine reductase (EC 1.1.1.158)
scf7180000000202_CDS_1045-893_5358	1045	893	152	cds	orf; Unknown function
scf7180000000202_CDS_137003-137467_3977	137003	137467	464	cds	Type III secretion host injection and negative regulator protein (YopD)
scf7180000000202_CDS_137530-137877_5432	137530	137877	347	cds	Type III secretion host injection and negative regulator protein (YopD)
scf7180000000202_CDS_15463-16347_1866	15463	16347	884	cds	Ornithine decarboxylase (EC 4.1.1.17)
scf7180000000202_CDS_1564-1127_4534	1564	1127	437	cds	orf; Unknown function
scf7180000000202_CDS_16344-17597_3337	16344	17597	1253	cds	Ornithine decarboxylase (EC 4.1.1.17)
scf7180000000202_CDS_2025-1594_3571	2025	1594	431	cds	FIG00638856: hypothetical protein
scf7180000000202_CDS_2600-2019_5556	2600	2019	581	cds	FIG00638856: hypothetical protein
scf7180000000202_CDS_3566-3207_11	3566	3207	359	cds	Enterotoxin
scf7180000000202_CDS_36399-35791_4470	36399	35791	608	cds	Ribosomal RNA small subunit methyltransferase E (EC 2.1.1.-)
scf7180000000202_CDS_373482-373153_5328	373482	373153	329	cds	hypothetical protein
scf7180000000202_CDS_377862-378266_1874	377862	378266	404	cds	Phage outer membrane lipoprotein Rz1
scf7180000000202_CDS_378915-378757_4242	378915	378757	158	cds	Failed to assign function
scf7180000000202_CDS_378955-379158_5420	378955	379158	203	cds	putative Dnase
scf7180000000202_CDS_462-1_5452	462	1	461	cds	Mobile element protein
scf7180000000202_CDS_4855-3569_5181	4855	3569	1286	cds	Enterotoxin
scf7180000000202_CDS_5169-4999_2119	5169	4999	170	cds	Mobile element protein
scf7180000000203_CDS_1-282_3209	1	282	281	cds	Mobile element protein
scf7180000000203_CDS_279-506_4817	279	506	227	cds	Mobile element protein
scf7180000000203_CDS_5793-6098_4767	5793	6098	305	cds	Failed to assign function
scf7180000000203_CDS_6098-6844_4972	6098	6844	746	cds	Failed to assign function
scf7180000000203_CDS_649-1188_4677	649	1188	539	cds	Mobile element protein
scf7180000000203_CDS_6920-7357_4143	6920	7357	437	cds	Failed to assign function
scf7180000000204_CDS_10041-10256_5459	10041	10256	215	cds	Failed to assign function
scf7180000000204_CDS_10312-10485_4251	10312	10485	173	cds	Failed to assign function
scf7180000000204_CDS_12341-13045_5467	12341	13045	704	cds	Phage tail length tape-measure protein 1
scf7180000000204_CDS_13132-13317_4693	13132	13317	185	cds	Phage tail length tape-measure protein 1
scf7180000000204_CDS_13278-13889_4932	13278	13889	611	cds	Failed to assign function
scf7180000000204_CDS_13886-14143_3504	13886	14143	257	cds	Phage tail length tape-measure protein 1
scf7180000000204_CDS_14283-14465_4955	14283	14465	182	cds	Failed to assign function
scf7180000000204_CDS_14653-14949_1234	14653	14949	296	cds	Failed to assign function
scf7180000000204_CDS_14889-15251_5543	14889	15251	362	cds	Phage tail length tape-measure protein 1
scf7180000000204_CDS_15894-16019_5445	15894	16019	125	cds	Phage minor tail protein
scf7180000000204_CDS_2-316_5023	2	316	314	cds	Failed to assign function
scf7180000000205_CDS_1199-1384_5540	1199	1384	185	cds	Failed to assign function
scf7180000000205_CDS_1415-1687_4931	1415	1687	272	cds	Failed to assign function
scf7180000000205_CDS_1633-1851_4815	1633	1851	218	cds	Phage portal protein
scf7180000000205_CDS_2295-2990_1539	2295	2990	695	cds	Phage portal protein
scf7180000000205_CDS_2987-3925_5389	2987	3925	938	cds	Phage portal protein
scf7180000000205_CDS_3885-4208_1673	3885	4208	323	cds	Phage portal protein
scf7180000000205_CDS_5065-5334_4602	5065	5334	269	cds	Failed to assign function
scf7180000000205_CDS_5331-5453_2608	5331	5453	122	cds	FIG00638104: hypothetical protein
scf7180000000205_CDS_5423-5674_3503	5423	5674	251	cds	FIG00638104: hypothetical protein
scf7180000000205_CDS_5740-6216_5553	5740	6216	476	cds	Phage neck whiskers
scf7180000000205_CDS_6213-6455_5138	6213	6455	242	cds	Phage neck whiskers
scf7180000000205_CDS_69-239_3121	69	239	170	cds	Failed to assign function
scf7180000000205_CDS_7188-9317_1154	7188	9317	2129	cds	Phage tail length tape-measure protein 1
scf7180000000205_CDS_9865-10239_2371	9865	10239	374	cds	Failed to assign function
scf7180000000206_CDS_1033-1491_5077	1033	1491	458	cds	Phage portal protein
scf7180000000206_CDS_11005-12474_3779	11005	12474	1469	cds	Phage tail fiber protein
scf7180000000206_CDS_12677-12967_500	12677	12967	290	cds	Phage tail fiber protein
scf7180000000206_CDS_12919-13125_3881	12919	13125	206	cds	Phage tail fiber protein
scf7180000000206_CDS_13302-13748_5485	13302	13748	446	cds	Phage tail fiber protein
scf7180000000206_CDS_13700-14479_14	13700	14479	779	cds	Phage tail fiber protein
scf7180000000206_CDS_14537-14692_5044	14537	14692	155	cds	Attachment invasion locus protein precursor
scf7180000000206_CDS_14646-15062_3171	14646	15062	416	cds	Attachment invasion locus protein precursor
scf7180000000206_CDS_15568-16134_4598	15568	16134	566	cds	Phage tail fiber protein
scf7180000000206_CDS_1571-1864_5546	1571	1864	293	cds	FIG00638841: hypothetical protein
scf7180000000206_CDS_16227-16514_5377	16227	16514	287	cds	Phage tail fiber protein
scf7180000000206_CDS_18480-18025_4878	18480	18025	455	cds	FIG00643151: hypothetical protein
scf7180000000206_CDS_2-88_3256	2	88	86	cds	Phage portal protein
scf7180000000206_CDS_3107-3346_4278	3107	3346	239	cds	Failed to assign function
scf7180000000206_CDS_3325-3822_1278	3325	3822	497	cds	Phage neck whiskers
scf7180000000206_CDS_443-625_5468	443	625	182	cds	Phage portal protein
scf7180000000206_CDS_622-846_4906	622	846	224	cds	Phage portal protein
scf7180000000206_CDS_788-1036_5453	788	1036	248	cds	Phage portal protein
scf7180000000207_CDS_1337-1480_3678	1337	1480	143	cds	Failed to assign function
scf7180000000207_CDS_14279-14037_5173	14279	14037	242	cds	DNA repair protein RecN
scf7180000000207_CDS_14650-14291_987	14650	14291	359	cds	DNA repair protein RecN
scf7180000000207_CDS_14951-14622_3211	14951	14622	329	cds	DNA repair protein RecN
scf7180000000207_CDS_15422-15213_3428	15422	15213	209	cds	DNA repair protein RecN
scf7180000000207_CDS_16284-15508_3440	16284	15508	776	cds	NAD kinase (EC 2.7.1.23)
scf7180000000207_CDS_2-337_5299	2	337	335	cds	Phage minor tail protein
scf7180000000207_CDS_2346-2167_5472	2346	2167	179	cds	Superoxide dismutase [Cu-Zn] precursor (EC 1.15.1.1)
scf7180000000207_CDS_2478-2669_1028	2478	2669	191	cds	Phage tail fiber protein
scf7180000000207_CDS_3013-3441_5050	3013	3441	428	cds	Phage tail fiber protein
scf7180000000207_CDS_3438-3764_5284	3438	3764	326	cds	Phage tail fiber protein
scf7180000000207_CDS_3999-4625_2637	3999	4625	626	cds	Phage tail fiber protein
scf7180000000207_CDS_6672-7856_453	6672	7856	1184	cds	Phage tail fiber protein
scf7180000000207_CDS_7955-8149_5043	7955	8149	194	cds	Phage tail fiber protein
scf7180000000207_CDS_975-1361_2441	975	1361	386	cds	Phage tail assembly protein I
scf7180000000208_CDS_27030-26548_5537	27030	26548	482	cds	Failed to assign function
scf7180000000211_CDS_2-721_4774	2	721	719	cds	Outer membrane protein assembly factor YaeT precursor
scf7180000000211_CDS_28474-27980_5448	28474	27980	494	cds	hypothetical protein
scf7180000000212_CDS_230457-230567_5201	230457	230567	110	cds	YfdE protein
scf7180000000212_CDS_94917-94687_3620	94917	94687	230	cds	Failed to assign function
scf7180000000213_CDS_5778-5410_4515	5778	5410	368	cds	Failed to assign function
scf7180000000213_CDS_6032-5868_5233	6032	5868	164	cds	Failed to assign function
scf7180000000213_CDS_6474-6662_5426	6474	6662	188	cds	Phage repressor
scf7180000000213_CDS_6991-7167_4907	6991	7167	176	cds	Failed to assign function
scf7180000000213_CDS_7388-7660_1115	7388	7660	272	cds	Origin specific replication initiation factor
scf7180000000214_CDS_19368-19616_1038	19368	19616	248	cds	Phage head-to-tail joining protein
scf7180000000214_CDS_20557-20844_2750	20557	20844	287	cds	Failed to assign function
scf7180000000214_CDS_20799-21170_5121	20799	21170	371	cds	Failed to assign function
scf7180000000214_CDS_21151-21348_4566	21151	21348	197	cds	Phage capsid and scaffold
scf7180000000214_CDS_21388-21645_5089	21388	21645	257	cds	Phage capsid and scaffold
scf7180000000214_CDS_21775-21999_5402	21775	21999	224	cds	Phage capsid and scaffold
scf7180000000214_CDS_21983-22396_5406	21983	22396	413	cds	Phage capsid and scaffold
scf7180000000214_CDS_22812-22267_1557	22812	22267	545	cds	Failed to assign function
scf7180000000214_CDS_22848-23009_5140	22848	23009	161	cds	Phage major capsid protein
scf7180000000214_CDS_304-2_4529	304	2	302	cds	Recombinational DNA repair protein RecT (prophage associated)
scf7180000000214_CDS_585-247_1468	585	247	338	cds	Recombinational DNA repair protein RecT (prophage associated)
scf7180000000215_CDS_318-1_4069	318	1	317	cds	Failed to assign function
scf7180000000215_CDS_4785-5969_5533	4785	5969	1184	cds	Phage tail length tape-measure protein 1
scf7180000000215_CDS_6101-7105_5194	6101	7105	1004	cds	Phage tail length tape-measure protein 1
scf7180000000215_CDS_7131-7664_403	7131	7664	533	cds	Phage minor tail protein
scf7180000000215_CDS_7664-7867_5522	7664	7867	203	cds	Phage minor tail protein
scf7180000000215_CDS_8133-8354_5164	8133	8354	221	cds	Phage minor tail protein
scf7180000000215_CDS_8359-8970_1270	8359	8970	611	cds	Phage tail assembly protein
scf7180000000215_CDS_9034-9357_2732	9034	9357	323	cds	Phage tail assembly protein I
scf7180000000216_CDS_1-117_5447	1	117	116	cds	Phage DNA-packaging protein
scf7180000000216_CDS_1288-1443_4916	1288	1443	155	cds	Phage minor tail protein
scf7180000000216_CDS_169799-170179_5431	169799	170179	380	cds	Failed to assign function
scf7180000000216_CDS_2184-2381_5376	2184	2381	197	cds	Phage minor tail protein
scf7180000000216_CDS_2649-3014_5343	2649	3014	365	cds	Failed to assign function
scf7180000000216_CDS_3007-3138_5493	3007	3138	131	cds	Phage tail length tape-measure protein 1
scf7180000000216_CDS_3146-4753_4814	3146	4753	1607	cds	Phage tail length tape-measure protein 1
scf7180000000216_CDS_4837-5565_4268	4837	5565	728	cds	Phage tail length tape-measure protein 1
scf7180000000216_CDS_48910-48710_5046	48910	48710	200	cds	Putative inner membrane protein
scf7180000000216_CDS_51000-51251_3537	51000	51251	251	cds	HokE protein
scf7180000000217_CDS_105358-104792_5084	105358	104792	566	cds	FIG00639870: hypothetical protein
scf7180000000217_CDS_1112-150_2446	1112	150	962	cds	Failed to assign function
scf7180000000217_CDS_142-2_1966	142	2	140	cds	Failed to assign function
scf7180000000217_CDS_182771-182283_4158	182771	182283	488	cds	PTS system, fructose-specific IIB component (EC 2.7.1.69) / PTS system, fructose-specific IIC component (EC 2.7.1.69)
scf7180000000217_CDS_183973-182771_5193	183973	182771	1202	cds	PTS system, fructose-specific IIB component (EC 2.7.1.69) / PTS system, fructose-specific IIC component (EC 2.7.1.69)
scf7180000000217_CDS_290478-289996_3202	290478	289996	482	cds	2-succinyl-6-hydroxy-2,4-cyclohexadiene-1-carboxylate synthase (EC 4.2.99.20)
scf7180000000217_CDS_290753-290475_4594	290753	290475	278	cds	2-succinyl-6-hydroxy-2,4-cyclohexadiene-1-carboxylate synthase (EC 4.2.99.20)
scf7180000000217_CDS_3959-3201_5458	3959	3201	758	cds	N-Acetylneuraminate cytidylyltransferase (EC 2.7.7.43)
scf7180000000217_CDS_397567-397286_1097	397567	397286	281	cds	FIG00638886: hypothetical protein
scf7180000000217_CDS_397812-397555_4832	397812	397555	257	cds	FIG00638886: hypothetical protein
scf7180000000217_CDS_398726-399400_1516	398726	399400	674	cds	Phage protein
scf7180000000217_CDS_59574-59885_4716	59574	59885	311	cds	Phage EaA protein
scf7180000000218_CDS_10448-10122_5340	10448	10122	326	cds	Phage tail assembly protein
scf7180000000218_CDS_10917-10459_2917	10917	10459	458	cds	Phage minor tail protein
scf7180000000218_CDS_11156-10920_173	11156	10920	236	cds	Phage minor tail protein
scf7180000000218_CDS_11536-11156_5336	11536	11156	380	cds	Phage minor tail protein
scf7180000000218_CDS_12047-11481_4533	12047	11481	566	cds	Phage tail length tape-measure protein 1
scf7180000000218_CDS_12975-12502_1439	12975	12502	473	cds	Phage tail length tape-measure protein 1
scf7180000000218_CDS_422-1174_4362	422	1174	752	cds	Failed to assign function
scf7180000000219_CDS_11150-10995_4916	11150	10995	155	cds	Phage minor tail protein
scf7180000000219_CDS_1796-1470_5529	1796	1470	326	cds	Phage tail fiber protein
scf7180000000219_CDS_4163-2082_5349	4163	2082	2081	cds	Phage tail fiber protein
scf7180000000219_CDS_552-310_4387	552	310	242	cds	Attachment invasion locus protein precursor
scf7180000000219_CDS_709-617_3699	709	617	92	cds	Attachment invasion locus protein precursor
scf7180000000220_CDS_1716-772_4962	1716	772	944	cds	Phage tail length tape-measure protein 1
scf7180000000220_CDS_20785-19589_86	20785	19589	1196	cds	Failed to assign function
scf7180000000220_CDS_21189-20782_4408	21189	20782	407	cds	Failed to assign function
scf7180000000220_CDS_2171-1830_1560	2171	1830	341	cds	Phage tail length tape-measure protein 1
scf7180000000220_CDS_23499-23272_2340	23499	23272	227	cds	Terminase small subunit
scf7180000000221_CDS_132656-133093_3217	132656	133093	437	cds	FIG00639870: hypothetical protein
scf7180000000221_CDS_178327-178827_4183	178327	178827	500	cds	Phage antitermination protein Q
scf7180000000221_CDS_552-4_5435	552	4	548	cds	Failed to assign function
scf7180000000222_CDS_1-222_5055	1	222	221	cds	Phage antitermination protein Q
scf7180000000222_CDS_1860-2375_4399	1860	2375	515	cds	FIG00639830: hypothetical protein
scf7180000000222_CDS_2852-4051_5514	2852	4051	1199	cds	Mobile element protein
scf7180000000222_CDS_4206-4430_5227	4206	4430	224	cds	Failed to assign function
scf7180000000223_CDS_5857-6228_4056	5857	6228	371	cds	Failed to assign function
scf7180000000224_CDS_1441-1638_5492	1441	1638	197	cds	Failed to assign function
scf7180000000224_CDS_7587-7715_1738	7587	7715	128	cds	Failed to assign function
scf7180000000224_CDS_7888-8226_4643	7888	8226	338	cds	Failed to assign function
scf7180000000224_CDS_8213-8455_5465	8213	8455	242	cds	Failed to assign function
scf7180000000224_CDS_8598-8786_5058	8598	8786	188	cds	Failed to assign function
scf7180000000224_CDS_8786-9058_2750	8786	9058	272	cds	Failed to assign function
scf7180000000224_CDS_900-1157_5369	900	1157	257	cds	Phage protein
scf7180000000224_CDS_9140-9478_5418	9140	9478	338	cds	Phage capsid and scaffold
scf7180000000224_CDS_9502-10236_5412	9502	10236	734	cds	Phage capsid and scaffold
scf7180000000225_CDS_138-1_5294	138	1	137	cds	Failed to assign function
scf7180000000225_CDS_170083-169874_1037	170083	169874	209	cds	Uptake hydrogenase large subunit (EC 1.12.99.6)
scf7180000000225_CDS_171665-170097_5476	171665	170097	1568	cds	Uptake hydrogenase large subunit (EC 1.12.99.6)
scf7180000000225_CDS_174227-175120_5386	174227	175120	893	cds	FIG00638423: hypothetical protein
scf7180000000225_CDS_176237-177211_2961	176237	177211	974	cds	Mobile element protein
scf7180000000225_CDS_75489-75959_5353	75489	75959	470	cds	Flagellar basal-body P-ring formation protein FlgA
scf7180000000226_CDS_10751-9591_3749	10751	9591	1160	cds	Methionine ABC transporter ATP-binding protein
scf7180000000226_CDS_11284-10892_401	11284	10892	392	cds	Methionine ABC transporter ATP-binding protein
scf7180000000226_CDS_1171-683_58	1171	683	488	cds	Uptake hydrogenase small subunit precursor (EC 1.12.99.6)
scf7180000000226_CDS_12368-11505_5433	12368	11505	863	cds	RTX toxins determinant A and related Ca2+-binding proteins
scf7180000000226_CDS_1683-1165_3255	1683	1165	518	cds	Uptake hydrogenase small subunit precursor (EC 1.12.99.6)
scf7180000000226_CDS_2409-2212_2003	2409	2212	197	cds	Failed to assign function
scf7180000000226_CDS_3841-4128_4841	3841	4128	287	cds	FIG00638423: hypothetical protein
scf7180000000226_CDS_5245-6378_4438	5245	6378	1133	cds	Mobile element protein
scf7180000000226_CDS_585-1_5503	585	1	584	cds	Uptake hydrogenase large subunit (EC 1.12.99.6)
scf7180000000226_CDS_6353-6784_1896	6353	6784	431	cds	Mobile element protein
scf7180000000226_CDS_686-582_2326	686	582	104	cds	Uptake hydrogenase large subunit (EC 1.12.99.6)
scf7180000000226_CDS_8161-7724_3919	8161	7724	437	cds	Microcin H47 secretion protein
scf7180000000226_CDS_9162-8158_4506	9162	8158	1004	cds	Microcin H47 secretion protein
scf7180000000226_CDS_9573-9166_1357	9573	9166	407	cds	Methionine ABC transporter ATP-binding protein
scf7180000000227_CDS_109121-109681_1668	109121	109681	560	cds	Mobile element protein
scf7180000000227_CDS_109675-110511_844	109675	110511	836	cds	Mobile element protein
scf7180000000227_CDS_1740-1648_4034	1740	1648	92	cds	Microcin H47 secretion protein
scf7180000000227_CDS_20722-21303_5466	20722	21303	581	cds	Mobile element protein
scf7180000000227_CDS_2324-2001_3605	2324	2001	323	cds	Microcin H47 secretion protein
scf7180000000227_CDS_2-601_5222	2	601	599	cds	Mobile element protein
scf7180000000227_CDS_3277-3089_5501	3277	3089	188	cds	Methionine ABC transporter ATP-binding protein
scf7180000000227_CDS_3756-3361_4823	3756	3361	395	cds	Methionine ABC transporter ATP-binding protein
scf7180000000227_CDS_5207-3753_3876	5207	3753	1454	cds	Methionine ABC transporter ATP-binding protein
scf7180000000228_CDS_1517-1867_1330	1517	1867	350	cds	IncF plasmid conjugative transfer fertility inhibition protein FinO
scf7180000000228_CDS_202-516_585	202	516	314	cds	IncF plasmid conjugative transfer pilin acetylase TraX
scf7180000000229_CDS_11825-11151_4268	11825	11151	674	cds	Phage tail length tape-measure protein 1
scf7180000000229_CDS_12585-12394_5449	12585	12394	191	cds	Phage tail length tape-measure protein 1
scf7180000000229_CDS_12806-12525_5425	12806	12525	281	cds	Phage tail length tape-measure protein 1
scf7180000000229_CDS_2544-2260_4243	2544	2260	284	cds	Phage tail fiber protein
scf7180000000229_CDS_534-767_5496	534	767	233	cds	Mobile element protein
scf7180000000229_CDS_6706-5798_5101	6706	5798	908	cds	Phage tail fiber protein
scf7180000000229_CDS_7953-6661_4695	7953	6661	1292	cds	Phage tail fiber protein
scf7180000000229_CDS_8087-8491_2308	8087	8491	404	cds	Superoxide dismutase [Cu-Zn] precursor (EC 1.15.1.1)
scf7180000000229_CDS_817-1113_4448	817	1113	296	cds	Mobile element protein
scf7180000000229_CDS_9381-8932_5054	9381	8932	449	cds	Phage tail assembly protein I
scf7180000000230_CDS_112-2_1968	112	2	110	cds	Phage tail fiber protein
scf7180000000230_CDS_1376-1065_5511	1376	1065	311	cds	Phage tail fiber protein
scf7180000000230_CDS_1986-1642_5547	1986	1642	344	cds	Phage tail fiber protein
scf7180000000230_CDS_2541-2326_5439	2541	2326	215	cds	Phage tail fiber protein
scf7180000000230_CDS_2739-2975_636	2739	2975	236	cds	Superoxide dismutase [Cu-Zn] precursor (EC 1.15.1.1)
scf7180000000230_CDS_3526-4041_5415	3526	4041	515	cds	Failed to assign function
scf7180000000230_CDS_438-184_5483	438	184	254	cds	Phage tail fiber protein
scf7180000000230_CDS_5026-4763_3978	5026	4763	263	cds	Phage minor tail protein
scf7180000000230_CDS_956-762_3479	956	762	194	cds	Phage tail fiber protein
scf7180000000231_CDS_11824-11600_5441	11824	11600	224	cds	Head decoration protein
scf7180000000231_CDS_11946-11824_3565	11946	11824	122	cds	Head decoration protein
scf7180000000231_CDS_12234-11983_1629	12234	11983	251	cds	Head-tail preconnector protein GP5
scf7180000000231_CDS_12583-12242_5364	12583	12242	341	cds	Head-tail preconnector protein GP5
scf7180000000231_CDS_13675-13472_5048	13675	13472	203	cds	Failed to assign function
scf7180000000231_CDS_1407-1078_5370	1407	1078	329	cds	Phage tail fiber protein
scf7180000000231_CDS_14608-14153_673	14608	14153	455	cds	Failed to assign function
scf7180000000231_CDS_15057-14548_1706	15057	14548	509	cds	Failed to assign function
scf7180000000231_CDS_15468-15244_2413	15468	15244	224	cds	Phage terminase, large subunit
scf7180000000231_CDS_15762-15583_4106	15762	15583	179	cds	Phage terminase, large subunit
scf7180000000231_CDS_1969-2172_5333	1969	2172	203	cds	Superoxide dismutase [Cu-Zn] precursor (EC 1.15.1.1)
scf7180000000231_CDS_2757-2149_4854	2757	2149	608	cds	Phage tail assembly protein I
scf7180000000231_CDS_315-1_5526	315	1	314	cds	Phage tail fiber protein
scf7180000000231_CDS_3551-3297_798	3551	3297	254	cds	Phage tail assembly protein
scf7180000000231_CDS_4052-3573_1570	4052	3573	479	cds	Phage minor tail protein
scf7180000000231_CDS_4252-4049_3765	4252	4049	203	cds	Phage minor tail protein
scf7180000000231_CDS_987-616_4502	987	616	371	cds	Phage tail fiber protein
scf7180000000232_CDS_16712-16852_830	16712	16852	140	cds	hypothetical protein
scf7180000000232_CDS_29827-29994_5457	29827	29994	167	cds	Kil protein
scf7180000000232_CDS_30171-30566_2081	30171	30566	395	cds	Exodeoxyribonuclease encoded by cryptic prophage CP-933P
scf7180000000232_CDS_30521-30808_3148	30521	30808	287	cds	Exodeoxyribonuclease encoded by cryptic prophage CP-933P
scf7180000000232_CDS_31588-31124_5454	31588	31124	464	cds	Failed to assign function
scf7180000000232_CDS_457-158_5463	457	158	299	cds	Putative tail component of prophage CP-933K
scf7180000000232_CDS_9726-9950_4214	9726	9950	224	cds	FIG00638841: hypothetical protein
scf7180000000233_CDS_1013-1252_4545	1013	1252	239	cds	plasmid stabilization system
scf7180000000233_CDS_1503-1943_5061	1503	1943	440	cds	FIG00644832: hypothetical protein
scf7180000000233_CDS_347-799_4890	347	799	452	cds	putative regulator; Regulation (Phage or Prophage Related)
scf7180000000233_CDS_4335-4460_5155	4335	4460	125	cds	Exodeoxyribonuclease encoded by cryptic prophage CP-933P
scf7180000000233_CDS_4571-4933_287	4571	4933	362	cds	Exodeoxyribonuclease encoded by cryptic prophage CP-933P
scf7180000000233_CDS_5211-5867_2138	5211	5867	656	cds	Exodeoxyribonuclease encoded by cryptic prophage CP-933P
scf7180000000234_CDS_3-392_2476	3	392	389	cds	FIG00644832: hypothetical protein
scf7180000000234_CDS_734-928_5006	734	928	194	cds	hypothetical protein
scf7180000000234_CDS_80673-80401_1850	80673	80401	272	cds	Putative inner membrane protein
scf7180000000235_CDS_158875-158585_5307	158875	158585	290	cds	Phage tail length tape-measure protein 1
scf7180000000235_CDS_3-233_5427	3	233	230	cds	conserved hypothetical protein
scf7180000000235_CDS_87539-87207_5335	87539	87207	332	cds	DinG family ATP-dependent helicase YoaA
scf7180000000235_CDS_88729-87512_3434	88729	87512	1217	cds	DinG family ATP-dependent helicase YoaA
scf7180000000235_CDS_89115-88735_5235	89115	88735	380	cds	DinG family ATP-dependent helicase YoaA
scf7180000000236_CDS_3-176_2184	3	176	173	cds	Flagellar motor rotation protein MotB
scf7180000000236_CDS_46535-48658_5249	46535	48658	2123	cds	Phage terminase, large subunit
scf7180000000236_CDS_54071-54463_3613	54071	54463	392	cds	Putative tail component of prophage CP-933K
scf7180000000236_CDS_54418-54822_2599	54418	54822	404	cds	Putative tail component of prophage CP-933K
scf7180000000236_CDS_55634-55750_4463	55634	55750	116	cds	Phage tail length tape-measure protein 1
scf7180000000236_CDS_55750-55872_5129	55750	55872	122	cds	Phage tail length tape-measure protein 1
scf7180000000237_CDS_10238-11212_733	10238	11212	974	cds	Phage tail fiber protein
scf7180000000237_CDS_11428-11823_5541	11428	11823	395	cds	Phage tail fiber protein
scf7180000000237_CDS_187-543_5411	187	543	356	cds	Prophage Clp protease-like protein
scf7180000000237_CDS_2099-2320_1443	2099	2320	221	cds	FIG00638599: hypothetical protein
scf7180000000237_CDS_4638-4946_5510	4638	4946	308	cds	Phage minor tail protein
scf7180000000237_CDS_681-932_5246	681	932	251	cds	Prophage Clp protease-like protein
scf7180000000237_CDS_972-1817_989	972	1817	845	cds	Prophage Clp protease-like protein
scf7180000000238_CDS_173-1861_4712	173	1861	1688	cds	Phage tail length tape-measure protein 1
scf7180000000238_CDS_3-83_3904	3	83	80	cds	Phage tail length tape-measure protein 1
scf7180000000238_CDS_4082-4213_4877	4082	4213	131	cds	Failed to assign function
scf7180000000238_CDS_4454-4735_5102	4454	4735	281	cds	Phage tail fiber protein
scf7180000000238_CDS_4803-5066_1385	4803	5066	263	cds	Phage tail fiber protein
scf7180000000239_CDS_11241-13700_5488	11241	13700	2459	cds	Phage tail fiber protein
scf7180000000239_CDS_1350-1613_5317	1350	1613	263	cds	Failed to assign function
scf7180000000239_CDS_13772-13993_4312	13772	13993	221	cds	Phage tail fiber protein
scf7180000000239_CDS_1623-1826_4359	1623	1826	203	cds	Failed to assign function
scf7180000000239_CDS_1842-1964_4570	1842	1964	122	cds	FIG00638104: hypothetical protein
scf7180000000239_CDS_2247-2402_4674	2247	2402	155	cds	Failed to assign function
scf7180000000239_CDS_2585-2959_5270	2585	2959	374	cds	Phage neck whiskers
scf7180000000239_CDS_2-718_5210	2	718	716	cds	Phage portal protein
scf7180000000239_CDS_3038-3304_5520	3038	3304	266	cds	Failed to assign function
scf7180000000239_CDS_3280-3639_3323	3280	3639	359	cds	Failed to assign function
scf7180000000239_CDS_3686-5236_5018	3686	5236	1550	cds	Phage tail length tape-measure protein 1
scf7180000000239_CDS_5233-6927_5548	5233	6927	1694	cds	Phage tail length tape-measure protein 1
scf7180000000239_CDS_8340-8492_2657	8340	8492	152	cds	Failed to assign function
scf7180000000240_CDS_10460-10882_1919	10460	10882	422	cds	Phage portal protein
scf7180000000240_CDS_10891-11283_4262	10891	11283	392	cds	Phage portal protein
scf7180000000240_CDS_188-445_5369	188	445	257	cds	Phage protein
scf7180000000240_CDS_4725-5024_288	4725	5024	299	cds	Failed to assign function
scf7180000000240_CDS_5024-5287_3505	5024	5287	263	cds	Failed to assign function
scf7180000000240_CDS_5284-6045_4650	5284	6045	761	cds	Failed to assign function
scf7180000000240_CDS_675-1223_3308	675	1223	548	cds	Failed to assign function
scf7180000000240_CDS_6917-6618_5302	6917	6618	299	cds	Failed to assign function
scf7180000000240_CDS_6982-7551_513	6982	7551	569	cds	Failed to assign function
scf7180000000240_CDS_7548-7817_5552	7548	7817	269	cds	Failed to assign function
scf7180000000240_CDS_8323-8979_4000	8323	8979	656	cds	Phage capsid and scaffold
scf7180000000240_CDS_9943-10455_3270	9943	10455	512	cds	Phage portal protein
scf7180000000241_CDS_10148-10291_2965	10148	10291	143	cds	FIG00638104: hypothetical protein
scf7180000000241_CDS_10291-10419_4731	10291	10419	128	cds	FIG00638104: hypothetical protein
scf7180000000241_CDS_10547-10696_4674	10547	10696	149	cds	Failed to assign function
scf7180000000241_CDS_11394-10939_642	11394	10939	455	cds	Failed to assign function
scf7180000000241_CDS_1320-1063_5528	1320	1063	257	cds	Failed to assign function
scf7180000000241_CDS_3-248_483	3	248	245	cds	putative endopeptidase
scf7180000000241_CDS_9031-9273_5100	9031	9273	242	cds	FIG00638841: hypothetical protein
scf7180000000241_CDS_9230-9355_3553	9230	9355	125	cds	FIG00638841: hypothetical protein
scf7180000000241_CDS_9366-9623_5422	9366	9623	257	cds	Phage capsid and scaffold
scf7180000000241_CDS_9707-10039_1105	9707	10039	332	cds	Failed to assign function
scf7180000000242_CDS_3-335_5103	3	335	332	cds	UDP-N-acetylglucosamine 4,6-dehydratase (EC 4.2.1.-)
scf7180000000242_CDS_60510-61730_1321	60510	61730	1220	cds	Phage tail fibers
scf7180000000243_CDS_1-939_5535	1	939	938	cds	Failed to assign function
scf7180000000243_CDS_5334-4615_4011	5334	4615	719	cds	hypothetical protein
scf7180000000243_CDS_5972-5340_5242	5972	5340	632	cds	Phage EaA protein
scf7180000000244_CDS_1563-1823_5356	1563	1823	260	cds	Phage terminase, large subunit
scf7180000000244_CDS_1777-1944_5277	1777	1944	167	cds	Failed to assign function
scf7180000000244_CDS_1941-2102_4554	1941	2102	161	cds	Failed to assign function
scf7180000000244_CDS_2-376_5383	2	376	374	cds	Failed to assign function
scf7180000000244_CDS_2479-2880_2016	2479	2880	401	cds	Failed to assign function
scf7180000000244_CDS_2945-3298_412	2945	3298	353	cds	Failed to assign function
scf7180000000244_CDS_3310-3498_1575	3310	3498	188	cds	Failed to assign function
scf7180000000244_CDS_3593-3766_5507	3593	3766	173	cds	Phage capsid and scaffold
scf7180000000244_CDS_3763-3987_5490	3763	3987	224	cds	Phage capsid and scaffold
scf7180000000244_CDS_3933-4160_5539	3933	4160	227	cds	Phage capsid and scaffold
scf7180000000244_CDS_660-893_5318	660	893	233	cds	Failed to assign function
scf7180000000244_CDS_890-1129_4788	890	1129	239	cds	Failed to assign function
scf7180000000245_CDS_1178-990_5499	1178	990	188	cds	Phage minor tail protein
scf7180000000245_CDS_1393-1190_5283	1393	1190	203	cds	Phage minor tail protein
scf7180000000245_CDS_217-2_354	217	2	215	cds	Phage tail length tape-measure protein 1
scf7180000000245_CDS_560-417_5132	560	417	143	cds	Phage tail length tape-measure protein 1
