# Supplementary material for: Comparative Genomics to Delineate Pathogenic Potential in Non-O157 Shiga Toxin-Producing Escherichia coli (STEC) from Patients with and without Haemolytic Uremic Syndrome (HUS) in Norway
Source: PLoS One. 2014 Oct 31;9(10):e111788. doi: 10.1371/journal.pone.0111788 (PMC4216125; doi:10.1371/journal.pone.0111788)
Supplement: File S4 — Contains Tables S16–S18. Gene ontology analysis of genes overrepresented in HUS-associated strains. (XLSX) [file pone.0111788.s006.xlsx]

## Sheet: Table S16
Table S16. Gene ontology enrichment analysis of the genes significantly overrepresented in the 23 HUS-associated STEC (Table S2)
GO-ID	Term	Category	FDR	P-Value
GO:0019521	D-gluconate metabolic process	P1	3.94521e-07	1.74141e-10
GO:0019523	L-idonate metabolic process	P	3.94521e-07	2.32026e-10
GO:0046183	L-idonate catabolic process	P	3.94521e-07	2.32026e-10
GO:0019520	aldonic acid metabolic process	P	5.90592e-07	4.63119e-10
GO:0046176	aldonic acid catabolic process	P	1.98469e-05	1.94539e-08
GO:0044275	cellular carbohydrate catabolic process	P	0.00106627	1.25419e-06
GO:0072329	monocarboxylic acid catabolic process	P	0.0168627	2.31403e-05
GO:0044262	cellular carbohydrate metabolic process	P	0.027682	4.34142e-05
GO:0032787	monocarboxylic acid metabolic process	P	0.0327584	5.77977e-05
1Gene ontology category biological process.

## Sheet: Table S17
Table S17. Gene ontology enrichment analysis of the genes significantly overrepresented in HUS-group 1 (Table S4)
GO-ID	Term	Category	FDR	P-Value
GO:0015628	protein secretion by the type II secretion system	P1	0.0100349	3.95932e-06
GO:0015627	type II protein secretion system complex	C2	0.0100349	3.95932e-06
GO:0051704	multi-organism process	P	0.0120903	1.04898e-05
GO:0019523	L-idonate metabolic process	P	0.0120903	1.19257e-05
GO:0046183	L-idonate catabolic process	P	0.0120903	1.19257e-05
GO:0003939	L-iditol 2-dehydrogenase activity	F3	0.0396165	4.68927e-05
1Gene ontology category biological process.
2Gene ontology category cellular component
3Gene ontology category molecular function.

## Sheet: Table S18
Table S18. Gene ontology enrichment analysis of the genes significantly overrepresented in HUS-group 2 (Table S5)
GO-ID	Term	Category	FDR	P-Value
GO:0009288	bacterial-type flagellum	C1	9.73071e-12	1.91965e-15
GO:0042995	cell projection	C	1.83537e-08	7.24154e-12
GO:0044463	cell projection part	C	2.09646e-08	1.65434e-11
GO:0044461	bacterial-type flagellum part	C	2.09646e-08	1.65434e-11
GO:0001539	ciliary or bacterial-type flagellar motility	P2	8.07268e-08	7.96279e-11
GO:0051674	localization of cell	P	8.99835e-08	1.24262e-10
GO:0048870	cell motility	P	8.99835e-08	1.24262e-10
GO:0003774	motor activity	F3	1.84089e-07	2.90534e-10
GO:0006928	cellular component movement	P	4.40987e-07	7.82972e-10
GO:0009425	bacterial-type flagellum basal body	C	3.76288e-05	7.42332e-08
GO:0040011	locomotion	P	5.78936e-05	1.25632e-07
GO:0019290	siderophore biosynthetic process	P	0.00373145	9.56971e-06
GO:0009237	siderophore metabolic process	P	0.00373145	9.56971e-06
GO:0044550	secondary metabolite biosynthetic process	P	0.00649433	1.79366e-05
GO:0050486	intramolecular transferase activity, transferring hydroxy groups	F	0.00857246	2.70585e-05
GO:0008909	isochorismate synthase activity	F	0.00857246	2.70585e-05
GO:0019184	nonribosomal peptide biosynthetic process	P	0.0111322	3.73342e-05
GO:0043043	peptide biosynthetic process	P	0.0167174	5.93635e-05
GO:0030694	bacterial-type flagellum basal body, rod	C	0.0172606	6.46974e-05
GO:0044422	organelle part	C	0.0313756	0.000133757
GO:0043229	intracellular organelle	C	0.0313756	0.000142363
GO:0043226	organelle	C	0.0313756	0.000142363
GO:0043232	intracellular non-membrane-bounded organelle	C	0.0342421	0.00016888
GO:0043228	non-membrane-bounded organelle	C	0.0342421	0.00016888
GO:0016833	oxo-acid-lyase activity	F	0.0348649	0.00017883
GO:0019748	secondary metabolic process	P	0.0372764	0.000205907
1Gene ontology category cellular component.
2Gene ontology category biological process.
3Gene ontology category molecular function.
